# Supplementary material for: Identification of hub genes regulating isoflavone accumulation in soybean seeds via GWAS and WGCNA approaches
Source: Front Plant Sci. 2023 Feb 14;14:1120498. doi: 10.3389/fpls.2023.1120498 (PMC9971994; doi:10.3389/fpls.2023.1120498)
Supplement: Supplementary file 2 [file Table_1.xlsx]

## Sheet: Supplementary Table 1
Supplementary Table 1: Number of soybean accessions from each country
Sr.#	Code Number	ID. Number	TIF.Mean	Regions	Country
1	WDD00895	16NF189_190	2747.67		Brazil
2	WDD01954	16NF467_468	2210.54		Brazil
3	WDD02318	16NF347_348	3633.49		Brazil
4	WDD02322	16NF341_342	3644.21		Brazil
5	WDD02323	16NF343_344	3703.96		Brazil
6	WDD02329	16NF345_346	3368.24		Brazil
7	WDD02336	16NF489_490	3492.04		Brazil
8	WDD02340	16NF487_488	1487.25		Brazil
9	WDD00484	16NF33_34	2196.49		Canada
10	WDD01052	16NF41_42	2506.95		Canada
11	WDD02023	16NF25_26	1652.7		Canada
12	WDD03137	16NF249_250	3263.22		Canada
13	WDD03156	16NF309_310	3773.76		Canada
14	WDD03160	16NF225_226	3921.44		Canada
15	13QS123	16NF2401_2402	1610.83	HR	China
16	14QS158(S)	16NF2395_2396	2017.28	HR	China
17	Fendou78	16NF2325_2326	2220.53	HR	China
18	Qihuang34	16NF2327_2328	1921.34	HR	China
19	Qihuang35	16NF2329_2330	2288.1	HR	China
20	Qihuang36	16NF2331_2332	2039.02	HR	China
21	Qihuang38	16NF2333_2334	1845.92	HR	China
22	Qihuang39	16NF2335_2336	4325.58	HR	China
23	Qihuang40	16NF2337_2338	1564.7	HR	China
24	Qihuang41	16NF2339_2340	2049.6	HR	China
25	Qihuang42	16NF2341_2342	1623.75	HR	China
26	Wandou33	16NF2381_2382	3184.69	HR	China
27	Wandou35	16NF3495_3496	3287.67	HR	China
28	ZDD01501	16NF1761_1762	3636.48	HR	China
29	ZDD01521	16NF1767_1768	4066.03	HR	China
30	ZDD01522	16NF1769_1770	3580.4	HR	China
31	ZDD01525	16NF1771_1772	3215.22	HR	China
32	ZDD01612	16NF4479	1878.58	HR	China
33	ZDD01629	16NF4538	1548.36	HR	China
34	ZDD01631	16NF1779_1780	2473.81	HR	China
35	ZDD01637	16NF1781_1782	2050.29	HR	China
36	ZDD01641	16NF1783_1784	2147.76	HR	China
37	ZDD01668	16NF1785_1786	1385.16	HR	China
38	ZDD01716	16NF4454	1660.31	HR	China
39	ZDD01735	16NF2409_2410	1903.81	HR	China
40	ZDD01761	16NF2413_2414	1973.11	HR	China
41	ZDD01785	16NF2415_2416	2745.05	HR	China
42	ZDD01797	16NF2417_2418	1981.55	HR	China
43	ZDD01804	16NF2419_2420	1279.44	HR	China
44	ZDD01818	16NF2423_2424	3309.16	HR	China
45	ZDD01841	16NF2425_2426	3002.03	HR	China
46	ZDD01855	16NF2427_2428	3600.17	HR	China
47	ZDD01857	16NF2429_2430	2832.36	HR	China
48	ZDD01858	16NF2431_2432	3105.76	HR	China
49	ZDD01861	16NF2433_2434	3691.19	HR	China
50	ZDD01876	16NF2437_2438	3508.02	HR	China
51	ZDD01884	16NF2441_2442	3598.47	HR	China
52	ZDD01890	16NF2445_2446	3391.13	HR	China
53	ZDD01892	16NF2447_2448	2687.88	HR	China
54	ZDD01897	16NF2449_2450	2889	HR	China
55	ZDD01898	16NF2451_2452	3345.25	HR	China
56	ZDD01909	16NF2453_2454	2982.52	HR	China
57	ZDD01922	16NF2457_2458	3195.91	HR	China
58	ZDD01961	16NF1787_1788	1855.64	HR	China
59	ZDD01982	16NF1789_1790	1970.75	HR	China
60	ZDD01983	16NF1791_1792	1827.41	HR	China
61	ZDD02076	16NF4507	2968.76	HR	China
62	ZDD02096	16NF4618_4619	2135.48	HR	China
63	ZDD02114	16NF4547	1603.6	HR	China
64	ZDD02125	16NF1801_1802	1974.65	HR	China
65	ZDD02138	16NF1805_1806	3318.45	HR	China
66	ZDD02159	16NF4565	3589.65	HR	China
67	ZDD02176	16NF1811_1812	2044.65	HR	China
68	ZDD02228	16NF1815_1816	3021.98	HR	China
69	ZDD02241	16NF1817_1818	2061.51	HR	China
70	ZDD02252	16NF1823_1824	2562.54	HR	China
71	ZDD02255	16NF1825_1826	2458.36	HR	China
72	ZDD02258	16NF1827_1828	3530.13	HR	China
73	ZDD02277	16NF1831_1832	2559.04	HR	China
74	ZDD02315	16NF1839_1840	2645.04	HR	China
75	ZDD02348	16NF1849_1850	2824.7	HR	China
76	ZDD02370	16NF1853_1854	3168.72	HR	China
77	ZDD02400	16NF1859_1860	1668.84	HR	China
78	ZDD02411	16NF1861_1862	2414.57	HR	China
79	ZDD02450	16NF1867_1868	4612.95	HR	China
80	ZDD02461	16NF1869_1870	3901.45	HR	China
81	ZDD02463	16NF1871_1872	3594.27	HR	China
82	ZDD02466	16NF1873_1874	3463.29	HR	China
83	ZDD02473	16NF1875_1876	3147.34	HR	China
84	ZDD02481	16NF1877_1878	3246.87	HR	China
85	ZDD02493	16NF1879_1880	2033.62	HR	China
86	ZDD02524	16NF1881_1882	2479.4	HR	China
87	ZDD02529	16NF1883_1884	2643	HR	China
88	ZDD02530	16NF1885_1886	3189.32	HR	China
89	ZDD02533	16NF4508	3074.1	HR	China
90	ZDD02559	16NF4529	1054.61	HR	China
91	ZDD02571	16NF2461_2462	2411.21	HR	China
92	ZDD02581	16NF2465_2466	2991.2	HR	China
93	ZDD02615	16NF2469_2470	2010.55	HR	China
94	ZDD02626	16NF4419	1488.07	HR	China
95	ZDD02651	16NF4420	1405.03	HR	China
96	ZDD02662	16NF4470	2109.94	HR	China
97	ZDD02673	16NF4471	2100.96	HR	China
98	ZDD02675	16NF2479_2480	1887.24	HR	China
99	ZDD02694	16NF2481_2482	2398.29	HR	China
100	ZDD02710	16NF2483_2484	1615.82	HR	China
101	ZDD02715	16NF2485_2486	1884.73	HR	China
102	ZDD02723	16NF4472	1796.65	HR	China
103	ZDD02731	16NF4473	2147.25	HR	China
104	ZDD02736	16NF4421	2188.32	HR	China
105	ZDD02764	16NF4422	1755.87	HR	China
106	ZDD02826	16NF2495_2496	2764.2	HR	China
107	ZDD02830	16NF2497_2498	2075.45	HR	China
108	ZDD02848	16NF2501_2502	3162.72	HR	China
109	ZDD02864	16NF4626_4627	4553.29	HR	China
110	ZDD02866	16NF4573	2026.7	HR	China
111	ZDD02876	16NF2509_2510	2182.16	HR	China
112	ZDD02881	16NF2511_2512	2541.34	HR	China
113	ZDD02884	16NF2513_2514	2462.47	HR	China
114	ZDD02891	16NF4423	3123.03	HR	China
115	ZDD02913	16NF2519_2520	2757.8	HR	China
116	ZDD02921	16NF4606	2161.4	HR	China
117	ZDD02925	16NF2523_2524	3012.13	HR	China
118	ZDD02927	16NF2525_2526	2035.53	HR	China
119	ZDD02936	16NF2527_2528	2632	HR	China
120	ZDD02967	16NF2531_2532	3089.86	HR	China
121	ZDD02973	16NF2533_2534	3816.6	HR	China
122	ZDD02990	16NF4433	2046.58	HR	China
123	ZDD03000	16NF2537_2538	4907.81	HR	China
124	ZDD03013	16NF4476	3829.32	HR	China
125	ZDD03026	16NF4424	4205.59	HR	China
126	ZDD03049	16NF4648_4649	3380.06	HR	China
127	ZDD03056	16NF2545_2546	2692.8	HR	China
128	ZDD03066	16NF2547_2548	2198.88	HR	China
129	ZDD03068	16NF2549_2550	1925.5	HR	China
130	ZDD03072	16NF2551_2552	1797.73	HR	China
131	ZDD03106	16NF2553_2554	2638.16	HR	China
132	ZDD03138	16NF2557_2558	2761.61	HR	China
133	ZDD03174	16NF2565_2566	2962.61	HR	China
134	ZDD03183	16NF2567_2568	4052.96	HR	China
135	ZDD03191	16NF4527	4508.96	HR	China
136	ZDD03212	16NF2573_2574	2490.82	HR	China
137	ZDD03222	16NF2575_2576	3743.34	HR	China
138	ZDD03227	16NF2577_2578	2301.08	HR	China
139	ZDD03229	16NF2579_2580	2802.21	HR	China
140	ZDD03230	16NF4426	2434.76	HR	China
141	ZDD03232	16NF2583_2584	2829.08	HR	China
142	ZDD03237	16NF4650_4651	2730.89	HR	China
143	ZDD03257	16NF2587_2588	2914.57	HR	China
144	ZDD03270	16NF2591_2592	2999.77	HR	China
145	ZDD03273	16NF2593_2594	3715.93	HR	China
146	ZDD03279	16NF2595_2596	2502.5	HR	China
147	ZDD03281	16NF2597_2598	2644.34	HR	China
148	ZDD03286	16NF2599_2600	3715.74	HR	China
149	ZDD03289	16NF2601_2602	3814.46	HR	China
150	ZDD03293	16NF4427	3503.14	HR	China
151	ZDD03297	16NF2607_2608	3023.63	HR	China
152	ZDD03321	16NF2609_2610	2058.8	HR	China
153	ZDD03371	16NF2613_2614	3985.39	HR	China
154	ZDD03428	16NF4480	1847.65	HR	China
155	ZDD03443	16NF2621_2622	3336.45	HR	China
156	ZDD03458	16NF2623_2624	3968.68	HR	China
157	ZDD03460	16NF2625_2626	3155.4	HR	China
158	ZDD03481	16NF2627_2628	3972.46	HR	China
159	ZDD03490	16NF2629_2630	2700.05	HR	China
160	ZDD03515	16NF2631_2632	3532.02	HR	China
161	ZDD03533	16NF4570	2548.76	HR	China
162	ZDD03538	16NF4528	2285.14	HR	China
163	ZDD03540	16NF2639_2640	2929.06	HR	China
164	ZDD03555	16NF2643_2644	1820.96	HR	China
165	ZDD03570	16NF4481	3052.87	HR	China
166	ZDD03614	16NF2653_2654	2464.12	HR	China
167	ZDD03638	16NF2657_2658	2655.21	HR	China
168	ZDD03651	16NF2659_2660	3626.3	HR	China
169	ZDD03655	16NF2661_2662	3669.02	HR	China
170	ZDD03663	16NF2663_2664	3252.28	HR	China
171	ZDD03683	16NF2665_2666	4505.46	HR	China
172	ZDD03684	16NF2667_2668	4354.05	HR	China
173	ZDD03733	16NF4518	2653.18	HR	China
174	ZDD03739	16NF4519	2522.59	HR	China
175	ZDD03741	16NF4520	2591.1	HR	China
176	ZDD03755	16NF2681_2682	2490.12	HR	China
177	ZDD03802	16NF2687_2688	2494.23	HR	China
178	ZDD03864	16NF2695_2696	4041.05	HR	China
179	ZDD03901	16NF2699_2700	2756.91	HR	China
180	ZDD03916	16NF2701_2702	2527.88	HR	China
181	ZDD03947	16NF2703_2704	2757.06	HR	China
182	ZDD03969	16NF2705	2480.61	HR	China
183	ZDD03991	16NF2707_2708	3138.49	HR	China
184	ZDD04189	16NF2719_2720	2438.33	HR	China
185	ZDD04275	16NF2723_2724	4048.91	HR	China
186	ZDD04283	16NF4482	3382	HR	China
187	ZDD04314	16NF2729_2730	2834.68	HR	China
188	ZDD04321	16NF4535	3402.5	HR	China
189	ZDD05074	16NF4560	3110.3	HR	China
190	ZDD05182	16NF2735_2736	2407.47	HR	China
191	ZDD05356	16NF2739_2740	2297.02	HR	China
192	ZDD05360	16NF2741_2742	2523.82	HR	China
193	ZDD06154	16NF3657_3658	2884.84	HR	China
194	ZDD07948	16NF4563	2603.49	HR	China
195	ZDD07987	16NF1905_1906	1557.05	HR	China
196	ZDD07993	16NF1909_1910	2286.44	HR	China
197	ZDD08013	16NF1915_1916	1540.76	HR	China
198	ZDD08017	16NF1917_1918	3017.72	HR	China
199	ZDD08024	16NF2743_2744	1495.26	HR	China
200	ZDD08033	16NF4721	2581.75	HR	China
201	ZDD08048	16NF1921_1922	1234.2	HR	China
202	ZDD08092	16NF1923_1924	2451.86	HR	China
203	ZDD08094	16NF1925_1926	1828.51	HR	China
204	ZDD08101	16NF1927_1928	2320.03	HR	China
205	ZDD08120	16NF1929_1930	2539.62	HR	China
206	ZDD08129	16NF1935_1936	1849.43	HR	China
207	ZDD08146	16NF4447	3094.5	HR	China
208	ZDD08160	16NF1941_1942	1832.34	HR	China
209	ZDD08166	16NF1945_1946	2666.1	HR	China
210	ZDD08190	16NF1947	1740.25	HR	China
211	ZDD08213	16NF1949_1950	1509.12	HR	China
212	ZDD08214	16NF1951_1952	1402.88	HR	China
213	ZDD08228	16NF4539	2110.38	HR	China
214	ZDD08230	16NF1955_1956	3875.83	HR	China
215	ZDD08237	16NF1957_1958	2357.4	HR	China
216	ZDD08238	16NF1959	1649.6	HR	China
217	ZDD08250	16NF1961_1962	2949.27	HR	China
218	ZDD08251	16NF1963_1964	3053.44	HR	China
219	ZDD08257	16NF1967_1968	3064.05	HR	China
220	ZDD08321	16NF1977_1978	3449.53	HR	China
221	ZDD08352	16NF4428	2288.91	HR	China
222	ZDD08371	16NF2747_2748	1726.73	HR	China
223	ZDD08455	16NF2751_2752	2862.69	HR	China
224	ZDD08460	16NF2755_2756	3269.55	HR	China
225	ZDD08472	16NF4429	3493.2	HR	China
226	ZDD08483	16NF2763_2764	3548.14	HR	China
227	ZDD08487	16NF2765_2766	3536.46	HR	China
228	ZDD08488	16NF2767_2768	4308.16	HR	China
229	ZDD08489	16NF2769_2770	3327.56	HR	China
230	ZDD08493	16NF2771_2772	3798.65	HR	China
231	ZDD08494	16NF2773_2774	3700.33	HR	China
232	ZDD08502	16NF2775_2776	3569.23	HR	China
233	ZDD08505	16NF2777_2778	3705.09	HR	China
234	ZDD08510	16NF2779_2780	3278.46	HR	China
235	ZDD08511	16NF2781_2782	3459.58	HR	China
236	ZDD08512	16NF2783_2784	1821.14	HR	China
237	ZDD08515	16NF2787_2788	4469.9	HR	China
238	ZDD08537	16NF2791_2792	3393.63	HR	China
239	ZDD08540	16NF2793_2794	2964.84	HR	China
240	ZDD08603	16NF4564	1955.86	HR	China
241	ZDD08643	16NF4509	2423.61	HR	China
242	ZDD08650	16NF4460	1602.47	HR	China
243	ZDD08697	16NF4510	3600.9	HR	China
244	ZDD08705	16NF2001_2002	2518.73	HR	China
245	ZDD08787	16NF2007_2008	2593.55	HR	China
246	ZDD08812	16NF2009_2010	2871.06	HR	China
247	ZDD08928	16NF2013_2014	2713.63	HR	China
248	ZDD08968	16NF2017_2018	2997.45	HR	China
249	ZDD08981	16NF4512	2898.63	HR	China
250	ZDD09000	16NF2023_2024	2972.5	HR	China
251	ZDD09047	16NF2025_2026	2932.05	HR	China
252	ZDD09050	16NF2027_2028	1302.57	HR	China
253	ZDD09160	16NF4543	3752.71	HR	China
254	ZDD09168	16NF4449	3275.13	HR	China
255	ZDD09197	16NF2037_2038	2927.9	HR	China
256	ZDD09226	16NF2039_2040	2629	HR	China
257	ZDD09279	16NF4450	2845.97	HR	China
258	ZDD09301	16NF2047_2048	1578.61	HR	China
259	ZDD09351	16NF2051_2052	2474.66	HR	China
260	ZDD09484	16NF2061_2062	3538.04	HR	China
261	ZDD09581	16NF2085_2086	3861.11	HR	China
262	ZDD09587	16NF4545	4056.86	HR	China
263	ZDD09634	16NF2093_2094	1318.09	HR	China
264	ZDD09660	16NF2095_2096	1928.14	HR	China
265	ZDD09696	16NF2099_2100	3587.14	HR	China
266	ZDD09735	16NF2103_2104	3474.99	HR	China
267	ZDD09773	16NF2107_2108	1451.14	HR	China
268	ZDD09797	16NF2109_2110	2175.25	HR	China
269	ZDD09805	16NF2111_2112	2231.44	HR	China
270	ZDD09832	16NF2113_2114	4798.39	HR	China
271	ZDD09834	16NF2115_2116	3631.88	HR	China
272	ZDD09850	16NF2117_2118	3364.57	HR	China
273	ZDD09882	16NF2797_2798	1601.36	HR	China
274	ZDD09884	16NF4711	2715.65	HR	China
275	ZDD09895	16NF2801_2802	3188.74	HR	China
276	ZDD09929	16NF2803_2804	2061.9	HR	China
277	ZDD09941	16NF2805_2806	3612.3	HR	China
278	ZDD09985	16NF2807_2808	1416.04	HR	China
279	ZDD10024	16NF2811_2812	3559.77	HR	China
280	ZDD10039	16NF2813_2814	3264.96	HR	China
281	ZDD10057	16NF2815_2816	4533.27	HR	China
282	ZDD10060	16NF4477	3446.3	HR	China
283	ZDD10076	16NF2821_2822	3423.28	HR	China
284	ZDD10080	16NF4581	3014.81	HR	China
285	ZDD10084	16NF2825_2826	2165.61	HR	China
286	ZDD10100	16NF4630_4631	3059.48	HR	China
287	ZDD10132	16NF2831_2832	2742.68	HR	China
288	ZDD10161	16NF2119_2120	2989.1	HR	China
289	ZDD10167	16NF2121_2122	3781.93	HR	China
290	ZDD10186	16NF2123_2124	2075.42	HR	China
291	ZDD10204	16NF2127_2128	2559.22	HR	China
292	ZDD10217	16NF2129_2130	1999.83	HR	China
293	ZDD10222	16NF2131_2132	3078.16	HR	China
294	ZDD10248	16NF2133_2134	3560.76	HR	China
295	ZDD10251	16NF2135_2136	2474.87	HR	China
296	ZDD10252	16NF4452	1049.88	HR	China
297	ZDD10254	16NF2139_2140	2647.57	HR	China
298	ZDD10261	16NF2141_2142	4096.22	HR	China
299	ZDD10270	16NF2143_2144	2412.22	HR	China
300	ZDD10276	16NF2145_2146	3097.5	HR	China
301	ZDD10293	16NF2147_2148	3931.73	HR	China
302	ZDD10295	16NF2149_2150	3901.13	HR	China
303	ZDD10297	16NF2151_2152	4511.37	HR	China
304	ZDD10329	16NF2153_2154	1602.11	HR	China
305	ZDD10340	16NF2155_2156	3830.24	HR	China
306	ZDD10342	16NF2157_2158	3981.56	HR	China
307	ZDD10345	16NF2159_2160	4089.72	HR	China
308	ZDD10359	16NF2161_2162	2729.52	HR	China
309	ZDD10393	16NF2833_2834	1978.16	HR	China
310	ZDD10473	16NF2837_2838	2760.78	HR	China
311	ZDD10499	16NF4532	2656.98	HR	China
312	ZDD10567	16NF2849_2850	3084.49	HR	China
313	ZDD10572	16NF2851_2852	2379.56	HR	China
314	ZDD10598	16NF2853_2854	2429.41	HR	China
315	ZDD10615	16NF2855_2856	3395.69	HR	China
316	ZDD10665	16NF2859_2860	2231.57	HR	China
317	ZDD10722	16NF2861_2862	2483.21	HR	China
318	ZDD10734	16NF2863_2864	4352.72	HR	China
319	ZDD10801	16NF2869_2870	2690.01	HR	China
320	ZDD10812	16NF2873_2874	2375.77	HR	China
321	ZDD10866	16NF2875_2876	2232.76	HR	China
322	ZDD10899	16NF2879_2880	2658.73	HR	China
323	ZDD10901	16NF2881_2882	2417.58	HR	China
324	ZDD10972	16NF2169_2170	4024.74	HR	China
325	ZDD10987	16NF2173_2174	2969.54	HR	China
326	ZDD10995	16NF2175_2176	2280.92	HR	China
327	ZDD11018	16NF2179_2180	1783.38	HR	China
328	ZDD11038	16NF2181_2182	2784.59	HR	China
329	ZDD11044	16NF2185_2186	1666.08	HR	China
330	ZDD11085	16NF2195_2196	2851.65	HR	China
331	ZDD11091	16NF2197_2198	2021.7	HR	China
332	ZDD11092	16NF2199_2200	1720.2	HR	China
333	ZDD11150	16NF2883_2884	2323.15	HR	China
334	ZDD11159	16NF2885_2886	1929.49	HR	China
335	ZDD11183	16NF2887_2888	2127.38	HR	China
336	ZDD11192	16NF2889_2890	1923.61	HR	China
337	ZDD11226	16NF4430	3101.19	HR	China
338	ZDD11235	16NF2893_2894	2128.08	HR	China
339	ZDD11340	16NF2895_2896	1707.89	HR	China
340	ZDD11342	16NF2897_2898	2479.53	HR	China
341	ZDD11343	16NF2899_2900	3775.08	HR	China
342	ZDD11384	16NF2901_2902	2696.66	HR	China
343	ZDD11386	16NF2903_2904	2601.47	HR	China
344	ZDD11395	16NF2905_2906	3140.97	HR	China
345	ZDD11396	16NF2907_2908	3609.86	HR	China
346	ZDD11401	16NF2909_2910	3386.62	HR	China
347	ZDD11436	16NF2911_2912	3396.79	HR	China
348	ZDD11453	16NF3695_3696	2055.02	HR	China
349	ZDD11461	16NF2913_2914	4180.16	HR	China
350	ZDD11465	16NF4579	1446.98	HR	China
351	ZDD18378	16NF1381_1382	2671.01	HR	China
352	ZDD18394	16NF3493_3494	3808.91	HR	China
353	ZDD18402	16NF4582	1548.1	HR	China
354	ZDD18439	16NF2211_2212	1791.67	HR	China
355	ZDD18470	16NF2213_2214	1842.84	HR	China
356	ZDD18512	16NF2215_2216	2717.12	HR	China
357	ZDD18524	16NF2217_2218	2835.72	HR	China
358	ZDD18527	16NF2219_2220	3543.31	HR	China
359	ZDD18529	16NF4540	1402.24	HR	China
360	ZDD18558	16NF2921	3032.57	HR	China
361	ZDD18582	16NF4517	3106.64	HR	China
362	ZDD18630	16NF2925_2926	2465.57	HR	China
363	ZDD18632	16NF4483	1416.24	HR	China
364	ZDD18642	16NF2929_2930	2638	HR	China
365	ZDD18645	16NF2931_2932	3089.35	HR	China
366	ZDD18648	16NF2933_2934	1895.74	HR	China
367	ZDD18655	16NF2935_2936	2820.13	HR	China
368	ZDD18657	16NF2937_2938	1469.92	HR	China
369	ZDD18672	16NF2939_2940	2791.86	HR	China
370	ZDD18712	16NF4571	2018.47	HR	China
371	ZDD18714	16NF4435	3326.44	HR	China
372	ZDD18723	16NF4552	2472.58	HR	China
373	ZDD18729	16NF4503	2628.8	HR	China
374	ZDD18733	16NF4504	2296.5	HR	China
375	ZDD18741	16NF2951_2952	2123.93	HR	China
376	ZDD18745	16NF2953_2954	1573.03	HR	China
377	ZDD18832	16NF4457	1973.85	HR	China
378	ZDD18847	16NF2223_2224	1547.7	HR	China
379	ZDD18856	16NF2225_2226	2173.53	HR	China
380	ZDD18870	16NF4453	1976.14	HR	China
381	ZDD18878	16NF4546	1676.63	HR	China
382	ZDD18887	16NF2231_2232	1447.93	HR	China
383	ZDD18928	16NF2233_2234	2646.87	HR	China
384	ZDD18989	16NF2235_2236	2861.92	HR	China
385	ZDD19027	16NF4620_4621	1550.8	HR	China
386	ZDD19085	16NF2239_2240	2266.31	HR	China
387	ZDD19105	16NF4712	2197.8	HR	China
388	ZDD19107	16NF2959_2960	1438.2	HR	China
389	ZDD19127	16NF4484	2619.9	HR	China
390	ZDD19131	16NF4432	2192.52	HR	China
391	ZDD19144	16NF2965_2966	2381.13	HR	China
392	ZDD19191	16NF2969_2970	2268.32	HR	China
393	ZDD19297	16NF4485	3163.98	HR	China
394	ZDD19300	16NF4580	1774.94	HR	China
395	ZDD19339	16NF2981_2982	2307.19	HR	China
396	ZDD19368	16NF2983_2984	2582.92	HR	China
397	ZDD19379	16NF2985_2986	1514.65	HR	China
398	ZDD19381	16NF4506	3372.43	HR	China
399	ZDD19405	16NF2989_2990	3490.19	HR	China
400	ZDD19410	16NF2993_2994	2620.7	HR	China
401	ZDD19465	16NF2997_2998	3505.54	HR	China
402	ZDD19515	16NF4533	3030.21	HR	China
403	ZDD19579	16NF2241_2242	2458.1	HR	China
404	ZDD19642	16NF3007_3008	3151.26	HR	China
405	ZDD19648	16NF3009_3010	2655.64	HR	China
406	ZDD19714	16NF3013_3014	1879.29	HR	China
407	ZDD19929	16NF3017_3018	2903.03	HR	China
408	ZDD19963	16NF3019_3020	1663.96	HR	China
409	ZDD20082	16NF3021_3022	2903.25	HR	China
410	ZDD20238	16NF3025_3026	1629.98	HR	China
411	ZDD20253	16NF3027_3028	2445.78	HR	China
412	ZDD23040	16NF4458	1504.32	HR	China
413	ZDD23089	16NF4578	3414.44	HR	China
414	ZDD23131	16NF4515	1541.35	HR	China
415	ZDD23181	16NF4516	2268.86	HR	China
416	ZDD23221	16NF1441_1442	1864.58	HR	China
417	ZDD23277	16NF1443_1444	2871.54	HR	China
418	ZDD23867	16NF2243_2244	1030.96	HR	China
419	ZDD23873	16NF4295_4296	1938.77	HR	China
420	ZDD23877	16NF2247_2248	1522.32	HR	China
421	ZDD23882	16NF4715	2306.08	HR	China
422	ZDD23883	16NF2253_2254	1654.7	HR	China
423	ZDD23885	16NF4718	1616.12	HR	China
424	ZDD23891	16NF2257_2258	3367.64	HR	China
425	ZDD23893	16NF2261_2262	3057.26	HR	China
426	ZDD23896	16NF4716	3753.22	HR	China
427	ZDD23910	16NF2269_2270	2141.06	HR	China
428	ZDD23959	16NF2393_2394	2669.33	HR	China
429	ZDD23987	16NF2277_2278	2318.24	HR	China
430	ZDD23992	16NF2279_2280	2555.55	HR	China
431	ZDD24002	16NF2281_2282	1255.21	HR	China
432	ZDD24022	16NF2283_2284	2991.05	HR	China
433	ZDD24054	16NF2285_2286	2155.51	HR	China
434	ZDD24063	16NF2377_2378	1808.83	HR	China
435	ZDD24065	16NF2287_2288	2783.74	HR	China
436	ZDD24078	16NF2379_2380	3374.56	HR	China
437	ZDD24101	16NF2289_2290	3039.25	HR	China
438	ZDD24626	16NF2295_2296	1726.23	HR	China
439	ZDD24636	16NF2299_2300	3189.67	HR	China
440	ZDD24638	16NF2301_2302	2130.91	HR	China
441	ZDD24646	16NF4714	2576	HR	China
442	ZDD24685	16NF2305_2306	2862.47	HR	China
443	ZDD24724	16NF2307_2308	2824.91	HR	China
444	ZDD24734	16NF2313_2314	2806.66	HR	China
445	ZDD24757	16NF2315_2316	2844.58	HR	China
446	ZDD24759	16NF2317_2318	3534.21	HR	China
447	ZDD24823	16NF3467_3468	2290.87	HR	China
448	Zhonghuang68	16NF2343_2344	5253.98	HR	China
449	Zhonghuang688	16NF4299_4300	3166.35	HR	China
450	Zhongzuo09-560	16NF2347_2348	2618.63	HR	China
451	1371	16NF1669_1670	2074.15		China
452	1428	16NF1671_1672	1907.45		China
453	1474	16NF1673_1674	2436.41		China
454	2020	16NF1675_1676	1652.64		China
455	073-9	16NF1725_1726	1914.87		China
456	16CR198-1	16NF680	1854.39		China
457	16CR198-2	16NF681	1763.85		China
458	16CR198-3	16NF682	1710.43		China
459	16CR198-4	16NF683	1712.58		China
460	16YJ051-2	16NF678	2450.38		China
461	16YY017	16NF665_666	2935.62		China
462	16YY087	16NF669_670	4158.62		China
463	16ZF308-1	16NF653	2488.62		China
464	16ZF308-2	16NF654	2761.36		China
465	16ZF308-3	16NF655	2862.79		China
466	16ZF308-4	16NF656	2483.27		China
467	16ZF309-1	16NF657	2393.17		China
468	16ZF310-5	16NF658	2622.9		China
469	16ZF447-2B	16NF651	2153.94		China
470	16ZF447-2C	16NF652	3415.82		China
471	6221-15	16NF2355_2356	1849.84		China
472	Dongnong42E	16NF1581_1582	2225.27		China
473	Dongze11	16NF4297_4298	1528.89		China
474	Ha11-2541	16NF1703_1704	1644.96		China
475	Ha11-3646	16NF1699_1700	1982.24		China
476	Ha11-4142	16NF1701_1702	2081.93		China
477	Ha11-4519	16NF1697_1698	2240.85		China
478	Ha12-3510	16NF1685_1686	2643.3		China
479	Ha12-4547	16NF1693_1694	2094.09		China
480	Ha12-4891	16NF1705_1706	1962.81		China
481	Ha13-1613	16NF1695_1696	1865.14		China
482	Ha13-2089	16NF1677_1678	2096.26		China
483	Ha13-2185	16NF1687_1688	2945.39		China
484	Ha13-2187	16NF1689_1690	3357.85		China
485	Ha13-2413	16NF1679_1680	2169.52		China
486	Ha13-2958	16NF1681_1682	2120.62		China
487	Ha14-2028	16NF1683_1684	2326.16		China
488	Ha14-2146	16NF1691_1692	2510.99		China
489	Heike56	16NF1595_1596	1843.03		China
490	Heike60	16NF1597_1598	2377.05		China
491	HLT1--Qinbenmingc Heihe13	16NF1733_1734	1813.36		China
492	HLT2--Qinbenmingc Heihe13	16NF1735_1736	2093.94		China
493	HLT3--Qinbenmingc Heihe13	16NF1737_1738	1672.12		China
494	HLT4--Qinbenmingc Heihe13	16NF1739_1740	2523.88		China
495	HLT5--Qinbenmingc Heihe13	16NF1741_1742	3172.26		China
496	HLT7--Qinbenmingc Heihe13	16NF1745_1746	1526.15		China
497	HLT8--Qinbenmingc Heihe13	16NF1747_1748	2101.28		China
498	JL15-13	16NF1649_1650	2443.97		China
499	ke09-95	16NF1663_1664	2535.22		China
500	ke11-1669	16NF1659_1660	1505.59		China
501	kec14-732	16NF1661_1662	1266.54		China
502	Liao08012	16NF1615_1616	1997.42		China
503	Liao08024	16NF1617_1618	1983.58		China
504	Liao08Q104	16NF1609_1610	2761.11		China
505	Liao0913	16NF1613_1614	2774.84		China
506	Liao10Q015	16NF1611_1612	1760.31		China
507	Liaodou24	16NF1603_1604	1324.07		China
508	Liaodou26	16NF1599_1600	1929.77		China
509	Liaodou32	16NF1605_1606	2857.09		China
510	Liaodou37	16NF1607_1608	1881.47		China
511	Longpin10-217	16NF1625_1626	1477.58		China
512	Longpin12-328	16NF1621_1622	1745.32		China
513	Longpin13-369	16NF1623_1624	2209.83		China
514	Ls15	16NF1665_1666	2580.95		China
515	Ls18	16NF1667_1668	2210.08		China
516	LXLD2	16NF1601_1602	1749.84		China
517	WDD02303	16NF4709	2707.3		China
518	Yanji	16NF1727_1728	3161.51		China
519	YZY2004-15-15W83	16NF1653_1654	2595.39		China
520	YZY2004-15-W90	16NF1651_1652	3225.14		China
521	Z11-245	16NF2359_2360	3144.22		China
522	Z11-256	16NF2353_2354	3118.5		China
523	Z11-78-1	16NF2351_2352	3177.49		China
524	Z13-628-3	16NF2369_2370	3249.69		China
525	Z13-630-15	16NF2363_2364	2771.86		China
526	Z13-631-2	16NF2365_2366	3974.31		China
527	Z13-631-7	16NF2371_2372	3923.59		China
528	Z13-633-1	16NF2373_2374	2675.39		China
529	Z13-642-4	16NF2367_2368	4094.41		China
530	Z13-653-1	16NF2361_2362	3277.63		China
531	Z13-653-6	16NF2375_2376	3407.57		China
532	ZDD14862	16NF3335_3336	2942.47		China
533	ZDD14935	16NF3345_3346	4145.25		China
534	ZDD19409	16NF4572	2846.63		China
535	ZDD23603	16NF1453	2213.4		China
536	ZDD23615	16NF1457	1567.25		China
537	ZDD23620	16NF1593_1594	2122.05		China
538	ZDD23623	16NF4301_4302	1934.79		China
539	ZDD23626	16NF4576	2265.02		China
540	ZDD23628	16NF1471	2622.63		China
541	ZDD23632	16NF1477_1478	2487.46		China
542	ZDD23633	16NF1479	2494.72		China
543	ZDD23636	16NF1481	2085.12		China
544	ZDD23881	16NF4699	3200.87		China
545	ZDD23895	16NF4710	2424.14		China
546	ZDD23900	16NF2267_2268	2026.6		China
547	ZDD23915	16NF4574	2121.71		China
548	ZDD24189	16NF4597	2174.59		China
549	ZDD24315	16NF4599	2078.18		China
550	ZDD24316	16NF1587_1588	1930.81		China
551	ZDD24325	16NF1591_1592	2063.69		China
552	ZDD24326	16NF1585_1586	1647.87		China
553	ZDD24328	16NF1583_1584	2153.04		China
554	ZDD24330	16NF1589_1590	2371.5		China
555	ZDD24332	16NF4609	3001.47		China
556	ZDD24581	16NF1569_1570	1693.59		China
557	ZDD24629	16NF4701	2383.63		China
558	ZDD24632	16NF4700	2496.96		China
559	ZDD24640	16NF4708	1434.48		China
560	ZDD24651	16NF4703	2219.05		China
561	ZDD24655	16NF4704	1996.63		China
562	ZDD24657	16NF4702	1944.58		China
563	ZDD24713	16NF4600	677.252		China
564	ZDD24785	16NF4601	3037.34		China
565	ZDD24843	16NF4603	3930.54		China
566	ZDD25126	16NF4605	1334.97		China
567	Zhouye	16NF663_664	1732.37		China
568	ZP661	16NF4713	2421.59		China
569	13QS040(S)	16NF1749_1750	2462.84	NR	China
570	13QS242	16NF3511_3512	2948.76	NR	China
571	14QS051	16NF1757_1758	2705.91	NR	China
572	Dongnong42A	16NF1577_1578	2094.95	NR	China
573	Dongnong42C	16NF1579_1580	2005.73	NR	China
574	Dongsheng7	16NF1707_1708	2872.37	NR	China
575	Huaxia1	16NF3513_3514	3546.06	NR	China
576	jimidou2	16NF1655_1656	1952.56	NR	China
577	jimidou3	16NF1657_1658	2144.88	NR	China
578	Jiyu105	16NF1627_1628	2714.55	NR	China
579	Jiyu108	16NF1629_1630	2592.81	NR	China
580	Jiyu109	16NF1631_1632	2279.73	NR	China
581	Jiyu204	16NF1647_1648	2251.75	NR	China
582	Jiyu302	16NF1645_1646	1774.17	NR	China
583	Jiyu404	16NF1641_1642	2139.99	NR	China
584	Jiyu406	16NF1643_1644	1841.22	NR	China
585	Jiyu86	16NF1639_1640	2105.06	NR	China
586	JLCLX	16NF1729_1730	2561.07	NR	China
587	JLXLD7	16NF1637_1638	3577.69	NR	China
588	JLXLDCK	16NF688_689	2196.05	NR	China
589	Longhuang1	16NF645_646	2351.7	NR	China
590	ZDD00003	16NF4494	2305.24	NR	China
591	ZDD00021	16NF4404	1400.53	NR	China
592	ZDD00023	16NF1005_1006	1747.45	NR	China
593	ZDD00025	16NF1007_1008	1358.74	NR	China
594	ZDD00041	16NF4495	2178.55	NR	China
595	ZDD00042	16NF1011_1012	1407.16	NR	China
596	ZDD00043	16NF1013_1014	1564.14	NR	China
597	ZDD00044	16NF1015_1016	1755.35	NR	China
598	ZDD00059	16NF1017_1018	1154.21	NR	China
599	ZDD00076	16NF4496	1753.04	NR	China
600	ZDD00078	16NF1021_1022	1066.8	NR	China
601	ZDD00079	16NF1023_1024	1006.21	NR	China
602	ZDD00081	16NF1025_1026	1407.11	NR	China
603	ZDD00127	16NF1031_1032	1266.25	NR	China
604	ZDD00159	16NF1033_1034	1057.7	NR	China
605	ZDD00163	16NF1035_1036	1556.02	NR	China
606	ZDD00183	16NF1037_1038	1139.64	NR	China
607	ZDD00196	16NF1039_1040	1732.13	NR	China
608	ZDD00203	16NF1041_1042	1342.77	NR	China
609	ZDD00219	16NF1043_1044	1468.71	NR	China
610	ZDD00250	16NF1045_1046	1512.44	NR	China
611	ZDD00252	16NF1047_1048	1292.43	NR	China
612	ZDD00261	16NF1049_1050	1736.49	NR	China
613	ZDD00267	16NF1051_1052	1248.44	NR	China
614	ZDD00269	16NF1053_1054	1322.44	NR	China
615	ZDD00294	16NF4416	2675.85	NR	China
616	ZDD00296	16NF1059_1060	1486.84	NR	China
617	ZDD00303	16NF1061_1062	1474.29	NR	China
618	ZDD00326	16NF1065_1066	1282.12	NR	China
619	ZDD00332	16NF1067_1068	1728.78	NR	China
620	ZDD00338	16NF1069_1070	2235.28	NR	China
621	ZDD00375	16NF1071_1072	1980.03	NR	China
622	ZDD00377	16NF1073_1074	1825.98	NR	China
623	ZDD00378	16NF1075_1076	1809.33	NR	China
624	ZDD00381	16NF1079_1080	1284.33	NR	China
625	ZDD00383	16NF1081_1082	1502.49	NR	China
626	ZDD00393	16NF1083_1084	1649.45	NR	China
627	ZDD00440	16NF1085_1086	2147.89	NR	China
628	ZDD00485	16NF1089_1090	1556.07	NR	China
629	ZDD00532	16NF1091_1092	1110.43	NR	China
630	ZDD00539	16NF1093_1094	1991.63	NR	China
631	ZDD00548	16NF1095_1096	1799.55	NR	China
632	ZDD00554	16NF1099_1100	2049.49	NR	China
633	ZDD00569	16NF1101_1102	1566.81	NR	China
634	ZDD00603	16NF4402	1350.06	NR	China
635	ZDD00604	16NF1105_1106	1004.21	NR	China
636	ZDD00605	16NF1107_1108	1152.81	NR	China
637	ZDD00610	16NF4401	1369.61	NR	China
638	ZDD00651	16NF1113_1114	1678.09	NR	China
639	ZDD00674	16NF1117_1118	2442.59	NR	China
640	ZDD00686	16NF1119_1120	1582.56	NR	China
641	ZDD00691	16NF1121_1122	1128.67	NR	China
642	ZDD00709	16NF1125_1126	1936.45	NR	China
643	ZDD00717	16NF1127_1128	2116.49	NR	China
644	ZDD00718	16NF1129_1130	2661.55	NR	China
645	ZDD00738	16NF1131_1132	1175.42	NR	China
646	ZDD00740	16NF1133_1134	1268.75	NR	China
647	ZDD00745	16NF1135_1136	1650.23	NR	China
648	ZDD00753	16NF4405	745.077	NR	China
649	ZDD00772	16NF4462	2422.68	NR	China
650	ZDD00838	16NF4406	1559.93	NR	China
651	ZDD00854	16NF4440_4642	1909.83	NR	China
652	ZDD00862	16NF1147_1148	1701.86	NR	China
653	ZDD00898	16NF4408	2475.62	NR	China
654	ZDD00907	16NF1153_1154	1770.67	NR	China
655	ZDD00921	16NF4409	2448.04	NR	China
656	ZDD00947	16NF1159_1160	1743.15	NR	China
657	ZDD00978	16NF1161_1162	2773.23	NR	China
658	ZDD00990	16NF1163_1164	3043.12	NR	China
659	ZDD01009	16NF1165_1166	2002.56	NR	China
660	ZDD01010	16NF1167_1168	1779.75	NR	China
661	ZDD01060	16NF1169_1170	2779.32	NR	China
662	ZDD01068	16NF1171_1172	2137.78	NR	China
663	ZDD01096	16NF1175_1176	1298.29	NR	China
664	ZDD01124	16NF1177_1178	2471.1	NR	China
665	ZDD01138	16NF1179_1180	2245.29	NR	China
666	ZDD01169	16NF4412	2644.16	NR	China
667	ZDD01214	16NF1189_1190	2436.03	NR	China
668	ZDD01240	16NF1191_1192	1300.76	NR	China
669	ZDD01245	16NF1193_1194	1517.69	NR	China
670	ZDD01246	16NF1195_1196	1776.09	NR	China
671	ZDD01269	16NF1197_1198	1803.86	NR	China
672	ZDD01279	16NF1199_1200	1509.96	NR	China
673	ZDD01291	16NF1203_1204	1893.58	NR	China
674	ZDD01292	16NF1205_1206	1920.37	NR	China
675	ZDD01335	16NF1207_1208	2440.63	NR	China
676	ZDD01399	16NF1209_1210	3183.05	NR	China
677	ZDD01402	16NF4414	2354.59	NR	China
678	ZDD01412	16NF1215_1216	3161.66	NR	China
679	ZDD01417	16NF1217_1218	2396.46	NR	China
680	ZDD01421	16NF4411	2204.86	NR	China
681	ZDD01430	16NF1221_1222	3689.25	NR	China
682	ZDD01458	16NF4413	2609.51	NR	China
683	ZDD01489	16NF4463	1674.27	NR	China
684	ZDD06815	16NF4497	2076.97	NR	China
685	ZDD06816	16NF1235_1236	1866.66	NR	China
686	ZDD06819	16NF4498	1132.33	NR	China
687	ZDD06823	16NF4499	1336.93	NR	China
688	ZDD06824	16NF1243_1244	1776.28	NR	China
689	ZDD06836	16NF1245_1246	1943.07	NR	China
690	ZDD06892	16NF1253_1254	1691.57	NR	China
691	ZDD06936	16NF1255_1256	1189.22	NR	China
692	ZDD06974	16NF1257_1258	1242.73	NR	China
693	ZDD07010	16NF1261_1262	1526.32	NR	China
694	ZDD07024	16NF1265_1266	1745.08	NR	China
695	ZDD07042	16NF1267_1268	2265.27	NR	China
696	ZDD07088	16NF4523	2018.71	NR	China
697	ZDD07161	16NF1275_1276	2742.55	NR	China
698	ZDD07186	16NF1277_1278	1272.2	NR	China
699	ZDD07191	16NF1279_1280	1086.16	NR	China
700	ZDD07197	16NF1281_1282	2135.63	NR	China
701	ZDD07217	16NF4466	2053.51	NR	China
702	ZDD07218	16NF4607	1308.5	NR	China
703	ZDD07244	16NF1287_1288	2125.43	NR	China
704	ZDD07273	16NF1289_1290	1456.32	NR	China
705	ZDD07307	16NF1291_1292	1429.31	NR	China
706	ZDD07353	16NF1293_1294	1217.91	NR	China
707	ZDD07359	16NF4438	1132.51	NR	China
708	ZDD07391	16NF1299_1300	1493.06	NR	China
709	ZDD07395	16NF4467	1687.75	NR	China
710	ZDD07409	16NF4553	1412.88	NR	China
711	ZDD07489	16NF4636_4637	1433.47	NR	China
712	ZDD07502	16NF1309_1310	1148.74	NR	China
713	ZDD07517	16NF1311_1312	1800.45	NR	China
714	ZDD07522	16NF1313_1314	1647.1	NR	China
715	ZDD07540	16NF1315_1316	884.762	NR	China
716	ZDD07541	16NF1317_1318	1345.71	NR	China
717	ZDD07580	16NF4439	3468.9	NR	China
718	ZDD07594	16NF1321_1322	2404.01	NR	China
719	ZDD07610	16NF4468	2944.83	NR	China
720	ZDD07623	16NF1325_1326	2813.25	NR	China
721	ZDD07644	16NF1327_1328	1187.72	NR	China
722	ZDD07685	16NF1333_1334	1601.11	NR	China
723	ZDD07727	16NF1335_1336	2769.13	NR	China
724	ZDD07809	16NF4638_4639	2222.53	NR	China
725	ZDD17668	16NF1341_1342	1807.58	NR	China
726	ZDD17669	16NF1343_1344	1687.1	NR	China
727	ZDD17670	16NF4628_4629	1763.87	NR	China
728	ZDD17672	16NF1349_1350	2220.43	NR	China
729	ZDD17686	16NF1351_1352	1686.33	NR	China
730	ZDD17713	16NF1353_1354	1386.36	NR	China
731	ZDD17728	16NF1355_1356	1535.85	NR	China
732	ZDD17761	16NF1359_1360	2117.63	NR	China
733	ZDD17767	16NF1361_1362	1911.96	NR	China
734	ZDD17882	16NF1363_1364	1932.19	NR	China
735	ZDD17989	16NF1365_1366	1555.89	NR	China
736	ZDD18018	16NF1367_1368	2265.16	NR	China
737	ZDD18080	16NF4441	1065.37	NR	China
738	ZDD18271	16NF1373_1374	1741.89	NR	China
739	ZDD18324	16NF1377_1378	2714.92	NR	China
740	ZDD18344	16NF1379_1380	2504.28	NR	China
741	ZDD22638	16NF1383_1384	1749.92	NR	China
742	ZDD22640	16NF1385_1386	3000.32	NR	China
743	ZDD22642	16NF1387_1388	2299.88	NR	China
744	ZDD22643	16NF1389_1390	1459.64	NR	China
745	ZDD22653	16NF1397_1398	1888.57	NR	China
746	ZDD22657	16NF1399_1400	1758.78	NR	China
747	ZDD22660	16NF1403_1404	1806.77	NR	China
748	ZDD22662	16NF1407	1678.84	NR	China
749	ZDD22663	16NF1409	1787.39	NR	China
750	ZDD22665	16NF1413_1414	2335.17	NR	China
751	ZDD22682	16NF4500	2084.23	NR	China
752	ZDD22793	16NF4670_4671	2191.12	NR	China
753	ZDD22794	16NF1421_1422	2166.08	NR	China
754	ZDD22796	16NF1423_1424	2657.94	NR	China
755	ZDD22798	16NF4526	1319.02	NR	China
756	ZDD22985	16NF4465	1980.52	NR	China
757	ZDD23602	16NF1451_1452	1387.46	NR	China
758	ZDD23604	16NF1455_1456	1993.33	NR	China
759	ZDD23625	16NF4303_4304	2423.63	NR	China
760	ZDD23629	16NF4305_4306	2213.52	NR	China
761	ZDD23645	16NF1483_1484	1696.65	NR	China
762	ZDD23650	16NF1485_1486	2463.62	NR	China
763	ZDD23675	16NF1489_1490	1819.86	NR	China
764	ZDD23684	16NF1491_1492	2129.7	NR	China
765	ZDD23701	16NF1709_1710	2210.81	NR	China
766	ZDD23704	16NF1493_1494	1693.6	NR	China
767	ZDD23713	16NF684_685	2055.03	NR	China
768	ZDD23714	16NF1495_1496	1650.52	NR	China
769	ZDD23732	16NF1497_1498	1535.3	NR	China
770	ZDD23737	16NF1751_1752	2441.57	NR	China
771	ZDD23781	16NF1731_1732	2101.18	NR	China
772	ZDD23818	16NF1503_1504	1922.29	NR	China
773	ZDD23822	16NF1505_1506	1170.33	NR	China
774	ZDD23828	16NF1507_1508	1518.76	NR	China
775	ZDD23829	16NF1753_1754	2683.02	NR	China
776	ZDD23858	16NF1509_1510	1409.29	NR	China
777	ZDD24113	16NF2293_2294	3593.84	NR	China
778	ZDD24317	16NF1513_1514	1296.36	NR	China
779	ZDD24318	16NF1515_1516	2999.51	NR	China
780	ZDD24319	16NF1517_1518	2477.22	NR	China
781	ZDD24320	16NF1519_1520	2545.04	NR	China
782	ZDD24321	16NF1521_1522	1899.8	NR	China
783	ZDD24322	16NF1523_1524	2458.01	NR	China
784	ZDD24323	16NF1525_1526	1741.39	NR	China
785	ZDD24324	16NF1527_1528	2902.55	NR	China
786	ZDD24329	16NF1531_1532	1954.94	NR	China
787	ZDD24331	16NF1533_1534	2265.94	NR	China
788	ZDD24336	16NF1535_1536	1980.14	NR	China
789	ZDD24342	16NF1537_1538	2565.87	NR	China
790	ZDD24344	16NF1539_1540	1567.25	NR	China
791	ZDD24345	16NF1541_1542	1812.37	NR	China
792	ZDD24346	16NF1543_1544	1792.65	NR	China
793	ZDD24362	16NF1545_1546	2136.47	NR	China
794	ZDD24374	16NF1547_1548	1957.79	NR	China
795	ZDD24376	16NF1549_1550	1873.66	NR	China
796	ZDD24378	16NF1551_1552	2581.98	NR	China
797	ZDD24399	16NF1553_1554	1704.42	NR	China
798	ZDD24401	16NF1555_1556	2187.93	NR	China
799	ZDD24405	16NF1557_1558	2706.89	NR	China
800	ZDD24406	16NF1559_1560	2271.27	NR	China
801	ZDD24420	16NF1717_1718	1442.57	NR	China
802	ZDD24424	16NF1561_1562	2123.38	NR	China
803	ZDD24500	16NF1563_1564	2937.05	NR	China
804	ZDD24531	16NF1567_1568	2305.41	NR	China
805	ZDD24601	16NF1571_1572	2436.23	NR	China
806	ZDD24619	16NF1575_1576	2175.54	NR	China
807	ZDD25258	16NF3505_3506	2894.09	NR	China
808	ZKMD2	16NF1711_1712	2320.6	NR	China
809	10QS225	16NF2391_2392	2348.25	SR	China
810	13QS233	16NF3509_3510	2744.17	SR	China
811	14QS174(S)	16NF3517_3518	3828.12	SR	China
812	14QS184	16NF2397_2398	1958.72	SR	China
813	ZDD04373	16NF3029_3030	1750.86	SR	China
814	ZDD04382	16NF3031_3032	2395.84	SR	China
815	ZDD04395	16NF3033_3034	1905.1	SR	China
816	ZDD04398	16NF3035_3036	2126.45	SR	China
817	ZDD04415	16NF4583	1795.04	SR	China
818	ZDD04429	16NF4559	2027.81	SR	China
819	ZDD04430	16NF4622_4623	1661.63	SR	China
820	ZDD04437	16NF3045_3046	2054.7	SR	China
821	ZDD04440	16NF3047_3048	2838.17	SR	China
822	ZDD04461	16NF3523_3524	3470.06	SR	China
823	ZDD04478	16NF3525_3526	2735.26	SR	China
824	ZDD04572	16NF3527_3528	5085.95	SR	China
825	ZDD04591	16NF3529_3530	2627.38	SR	China
826	ZDD04604	16NF4634_4635	3335.37	SR	China
827	ZDD04644	16NF3537_3538	3714.34	SR	China
828	ZDD04653	16NF3539_3540	2058.3	SR	China
829	ZDD04723	16NF3547_3548	2125.68	SR	China
830	ZDD04739	16NF3549_3550	1856.56	SR	China
831	ZDD04799	16NF3553_3554	1721.21	SR	China
832	ZDD04834	16NF3555_3556	2104.96	SR	China
833	ZDD04856	16NF3559_3560	2619.88	SR	China
834	ZDD04864	16NF3561_3562	2004.25	SR	China
835	ZDD04870	16NF3563_3564	2266.1	SR	China
836	ZDD05449	16NF3573_3574	2510.47	SR	China
837	ZDD05451	16NF3575_3576	2654.51	SR	China
838	ZDD05456	16NF3579_3580	1960.75	SR	China
839	ZDD05476	16NF3585_3586	3618.1	SR	China
840	ZDD05493	16NF3049_3050	2222.25	SR	China
841	ZDD05494	16NF4486	2329.08	SR	China
842	ZDD05495	16NF3053_3054	2311.01	SR	China
843	ZDD05496	16NF3055_3056	2612.87	SR	China
844	ZDD05502	16NF4442	2446.84	SR	China
845	ZDD05504	16NF3587_3588	2809.82	SR	China
846	ZDD05513	16NF3589_3590	2462.45	SR	China
847	ZDD05514	16NF3591_3592	3126.15	SR	China
848	ZDD05525	16NF3595_3596	2498.05	SR	China
849	ZDD05542	16NF3601_3602	3617.47	SR	China
850	ZDD05572	16NF3603_3604	2546.14	SR	China
851	ZDD05597	16NF3605_3606	3006.98	SR	China
852	ZDD05682	16NF3609_3610	2015.59	SR	China
853	ZDD05711	16NF3613_3614	3343.49	SR	China
854	ZDD05731	16NF3617_3618	3052.91	SR	China
855	ZDD05735	16NF3619_3620	2473.01	SR	China
856	ZDD05739	16NF3621_3622	2501.2	SR	China
857	ZDD05845	16NF3623_3624	2761.31	SR	China
858	ZDD05879	16NF3627_3628	2756.62	SR	China
859	ZDD05883	16NF3629_3630	3395.44	SR	China
860	ZDD05905	16NF3631_3632	2932.31	SR	China
861	ZDD05921	16NF3635_3636	2753.29	SR	China
862	ZDD05941	16NF3061_3062	2000.96	SR	China
863	ZDD05979	16NF3063_3064	2657.46	SR	China
864	ZDD05989	16NF3065_3066	2500.35	SR	China
865	ZDD06021	16NF3069_3070	2576.5	SR	China
866	ZDD06039	16NF3637_3638	2053.26	SR	China
867	ZDD06048	16NF3639_3640	2181.62	SR	China
868	ZDD06066	16NF3643_3644	2561.98	SR	China
869	ZDD06067	16NF3645_3646	2746.84	SR	China
870	ZDD06094	16NF3647_3648	2971.72	SR	China
871	ZDD06101	16NF3649_3650	1558.59	SR	China
872	ZDD06116	16NF3651_3652	1524.94	SR	China
873	ZDD06142	16NF3653_3654	2096.91	SR	China
874	ZDD06145	16NF3655_3656	2525.51	SR	China
875	ZDD06194	16NF3659_3660	1463.4	SR	China
876	ZDD06195	16NF3661_3662	2370.27	SR	China
877	ZDD06217	16NF3665_3666	2092.25	SR	China
878	ZDD06233	16NF3667_3668	2391.8	SR	China
879	ZDD06236	16NF3669_3670	1661.17	SR	China
880	ZDD06256	16NF3671_3672	2585.09	SR	China
881	ZDD06270	16NF3673_3674	2058.34	SR	China
882	ZDD06271	16NF3675_3676	1553.36	SR	China
883	ZDD06282	16NF4185_4186	1623.59	SR	China
884	ZDD06290	16NF4187_4188	1819.74	SR	China
885	ZDD06310	16NF4191_4192	1201.09	SR	China
886	ZDD06322	16NF4193_4194	3129.99	SR	China
887	ZDD06347	16NF4195_4196	1686.67	SR	China
888	ZDD06350	16NF4197_4198	2343.76	SR	China
889	ZDD06354	16NF3279_3280	3447.12	SR	China
890	ZDD06358	16NF4587	2764.98	SR	China
891	ZDD06361	16NF3283_3284	3333.09	SR	China
892	ZDD06375	16NF4664_4665	2686.7	SR	China
893	ZDD06377	16NF3289_3290	2357.32	SR	China
894	ZDD06410	16NF4199_4200	2221.78	SR	China
895	ZDD06418	16NF4201_4202	2599.93	SR	China
896	ZDD06426	16NF4203_4204	1413.16	SR	China
897	ZDD06444	16NF4209_4210	1587.83	SR	China
898	ZDD06449	16NF4211_4212	1826.49	SR	China
899	ZDD06450	16NF3071_3072	2170.57	SR	China
900	ZDD06461	16NF3679_3680	1749.17	SR	China
901	ZDD06464	16NF3681_3682	2449.8	SR	China
902	ZDD06475	16NF3683_3684	1521.04	SR	China
903	ZDD06494	16NF4213_4214	1430.04	SR	China
904	ZDD06514	16NF3075_3076	2553.06	SR	China
905	ZDD06515	16NF4593	2984.94	SR	China
906	ZDD06531	16NF4219_4220	1630.04	SR	China
907	ZDD06543	16NF4221_4222	1046.03	SR	China
908	ZDD06553	16NF3291_3292	3134.97	SR	China
909	ZDD06558	16NF4652_4653	2872.08	SR	China
910	ZDD06562	16NF4488	2492.19	SR	China
911	ZDD06573	16NF3297_3298	3790.86	SR	China
912	ZDD06595	16NF3299_3300	2911.58	SR	China
913	ZDD06600	16NF3301_3302	3685.45	SR	China
914	ZDD06625	16NF3305_3306	2861.01	SR	China
915	ZDD06630	16NF3307_3308	3376.36	SR	China
916	ZDD06638	16NF3309_3310	2679.96	SR	China
917	ZDD06645	16NF3311_3312	3998.31	SR	China
918	ZDD06646	16NF3313_3314	1458.9	SR	China
919	ZDD06669	16NF3315_3316	3991.91	SR	China
920	ZDD06677	16NF3317_3318	1909.35	SR	China
921	ZDD06745	16NF3321_3322	2902.09	SR	China
922	ZDD06750	16NF3323_3324	2746.58	SR	China
923	ZDD06753	16NF3325_3326	3437.43	SR	China
924	ZDD06763	16NF3685_3686	2657.54	SR	China
925	ZDD06814	16NF4223_4224	3428.59	SR	China
926	ZDD11306	16NF3689_3690	3505.85	SR	China
927	ZDD11519	16NF3697_3698	1804.76	SR	China
928	ZDD11523	16NF3699_3700	2121.83	SR	China
929	ZDD11569	16NF3083_3084	1881.26	SR	China
930	ZDD11575	16NF3085_3086	3287.41	SR	China
931	ZDD11586	16NF3703_3704	2633.61	SR	China
932	ZDD11588	16NF3705_3706	3752.59	SR	China
933	ZDD11638	16NF3709_3710	2700.36	SR	China
934	ZDD11703	16NF3713_3714	3555.86	SR	China
935	ZDD11753	16NF3715_3716	3102.23	SR	China
936	ZDD11762	16NF3717_3718	2279.33	SR	China
937	ZDD11866	16NF3719_3720	3321.69	SR	China
938	ZDD11951	16NF3723_3724	3676.23	SR	China
939	ZDD12017	16NF3727_3728	1990.1	SR	China
940	ZDD12023	16NF3729_3730	3530.7	SR	China
941	ZDD12121	16NF3733_3734	3030.76	SR	China
942	ZDD12136	16NF3735_3736	3703.93	SR	China
943	ZDD12189	16NF3737_3738	1582.58	SR	China
944	ZDD12212	16NF3741_3742	3173.02	SR	China
945	ZDD12237	16NF3743_3744	2665.95	SR	China
946	ZDD12257	16NF3745_3746	2561.94	SR	China
947	ZDD12262	16NF3747_3748	1894.05	SR	China
948	ZDD12267	16NF3749_3750	2418.98	SR	China
949	ZDD12322	16NF3751_3752	1829.57	SR	China
950	ZDD12325	16NF3753_3754	2655.56	SR	China
951	ZDD12327	16NF3755_3756	1975.27	SR	China
952	ZDD12331	16NF3089_3090	2428.66	SR	China
953	ZDD12353	16NF3091_3092	2681.89	SR	China
954	ZDD12386	16NF3757_3758	2354.59	SR	China
955	ZDD12395	16NF3761_3762	2512.67	SR	China
956	ZDD12400	16NF3763_3764	2252.02	SR	China
957	ZDD12403	16NF3765_3766	2556.93	SR	China
958	ZDD12407	16NF3767_3768	2513.45	SR	China
959	ZDD12436	16NF3095_3096	3306.55	SR	China
960	ZDD12453	16NF4660_4661	3377.12	SR	China
961	ZDD12463	16NF3099_3100	2161.08	SR	China
962	ZDD12479	16NF3101_3102	1896.5	SR	China
963	ZDD12500	16NF3105_3106	1819.58	SR	China
964	ZDD12529	16NF3109_3110	1993.72	SR	China
965	ZDD12575	16NF3111_3112	2532.98	SR	China
966	ZDD12668	16NF3115_3116	2464.47	SR	China
967	ZDD12680	16NF3117_3118	1748.34	SR	China
968	ZDD12688	16NF4662_4663	2614.59	SR	China
969	ZDD12746	16NF3121_3122	1372.61	SR	China
970	ZDD12753	16NF3123_3124	1697.41	SR	China
971	ZDD12801	16NF3125_3126	2125.34	SR	China
972	ZDD12805	16NF3127_3128	3034.81	SR	China
973	ZDD12825	16NF3129_3130	2182.87	SR	China
974	ZDD12828	16NF3131_3132	2277.23	SR	China
975	ZDD12830	16NF3133_3134	2808.56	SR	China
976	ZDD12832	16NF3135_3136	1227.99	SR	China
977	ZDD12836	16NF3137_3138	3912.29	SR	China
978	ZDD12845	16NF3771_3772	3112.67	SR	China
979	ZDD12847	16NF3773_3774	2652.96	SR	China
980	ZDD12862	16NF3775_3776	2987.84	SR	China
981	ZDD12864	16NF3777_3778	2393.24	SR	China
982	ZDD12890	16NF3781_3782	1899.79	SR	China
983	ZDD12896	16NF3783_3784	1529.41	SR	China
984	ZDD12903	16NF3785_3786	2174.63	SR	China
985	ZDD12908	16NF3787_3788	2290.85	SR	China
986	ZDD12910	16NF3789_3790	2234.26	SR	China
987	ZDD12944	16NF3143_3144	2413.66	SR	China
988	ZDD12990	16NF3147_3148	2777.18	SR	China
989	ZDD13030	16NF3151_3152	2219.49	SR	China
990	ZDD13081	16NF4585	2144.53	SR	China
991	ZDD13088	16NF4489	1988.55	SR	China
992	ZDD13117	16NF3165_3166	2606.18	SR	China
993	ZDD13122	16NF3167_3168	3049.27	SR	China
994	ZDD13135	16NF3169_3170	1865.55	SR	China
995	ZDD13149	16NF3171_3172	1668.25	SR	China
996	ZDD13152	16NF3173_3174	901.443	SR	China
997	ZDD13197	16NF3177_3178	1509.7	SR	China
998	ZDD13209	16NF3791_3792	2114.51	SR	China
999	ZDD13241	16NF3797_3798	3105.21	SR	China
1000	ZDD13310	16NF3801_3802	2059.55	SR	China
1001	ZDD13321	16NF3803_3804	2896.37	SR	China
1002	ZDD13329	16NF3805_3806	1854.2	SR	China
1003	ZDD13409	16NF3809_3810	2468.04	SR	China
1004	ZDD13441	16NF3811_3812	2958.44	SR	China
1005	ZDD13560	16NF3817_3818	1508.18	SR	China
1006	ZDD13590	16NF3819_3820	2326.97	SR	China
1007	ZDD13598	16NF3821_3822	3599.71	SR	China
1008	ZDD13636	16NF3825_3826	2606.29	SR	China
1009	ZDD13646	16NF3827_3828	2738.8	SR	China
1010	ZDD13665	16NF3829_3830	1682.32	SR	China
1011	ZDD13666	16NF3831_3832	2650.91	SR	China
1012	ZDD13689	16NF3833_3834	2252.91	SR	China
1013	ZDD13693	16NF3835_3836	2124.68	SR	China
1014	ZDD13696	16NF3837_3838	2821.17	SR	China
1015	ZDD13802	16NF3847_3848	1424.75	SR	China
1016	ZDD13810	16NF3851_3852	2327.94	SR	China
1017	ZDD13815	16NF3853_3854	2938.75	SR	China
1018	ZDD13821	16NF3855_3856	2175.52	SR	China
1019	ZDD13826	16NF3857_3858	2660.9	SR	China
1020	ZDD13840	16NF3179_3180	1963.39	SR	China
1021	ZDD13849	16NF3181_3182	1304.31	SR	China
1022	ZDD13908	16NF3863_3864	1916.98	SR	China
1023	ZDD13947	16NF4225_4226	2765.74	SR	China
1024	ZDD14026	16NF4227_4228	2588.7	SR	China
1025	ZDD14052	16NF4229_4230	2399.48	SR	China
1026	ZDD14055	16NF4231_4232	3108.52	SR	China
1027	ZDD14092	16NF3329_3330	2402.84	SR	China
1028	ZDD14125	16NF4490	2032.42	SR	China
1029	ZDD14182	16NF3333_3334	2748.39	SR	China
1030	ZDD14190	16NF4233_4234	1443.41	SR	China
1031	ZDD14192	16NF4235_4236	1893.18	SR	China
1032	ZDD14218	16NF4418	1588.22	SR	China
1033	ZDD14221	16NF3185_3186	2509.66	SR	China
1034	ZDD14227	16NF3187_3188	2170.12	SR	China
1035	ZDD14228	16NF4443	2992.64	SR	China
1036	ZDD14232	16NF3191_3192	4107.84	SR	China
1037	ZDD14240	16NF4568	3345.98	SR	China
1038	ZDD14252	16NF4537	1718.46	SR	China
1039	ZDD14267	16NF3197_3198	2766.53	SR	China
1040	ZDD14286	16NF3865_3866	2630.41	SR	China
1041	ZDD14289	16NF3867_3868	2280.79	SR	China
1042	ZDD14304	16NF3869_3870	2766.7	SR	China
1043	ZDD14319	16NF3871_3872	2209.67	SR	China
1044	ZDD14320	16NF3873_3874	2562.55	SR	China
1045	ZDD14331	16NF3875_3876	1914.8	SR	China
1046	ZDD14389	16NF3881_3882	2281.54	SR	China
1047	ZDD14391	16NF3883_3884	2104.66	SR	China
1048	ZDD14394	16NF3885_3886	2137.43	SR	China
1049	ZDD14397	16NF4237_4238	2894.28	SR	China
1050	ZDD14401	16NF4239_4240	1977.38	SR	China
1051	ZDD14407	16NF4241_4242	1838.02	SR	China
1052	ZDD14409	16NF4243_4244	1777.65	SR	China
1053	ZDD14436	16NF4245_4246	1879.06	SR	China
1054	ZDD14438	16NF4247_4248	3142.96	SR	China
1055	ZDD14472	16NF4251_4252	1689.8	SR	China
1056	ZDD14476	16NF4257_4258	3267.21	SR	China
1057	ZDD14586	16NF3203_3204	2730.81	SR	China
1058	ZDD14597	16NF3205_3206	2417.28	SR	China
1059	ZDD14604	16NF3889_3890	2175.21	SR	China
1060	ZDD14615	16NF3891_3892	4507.78	SR	China
1061	ZDD14624	16NF3893_3894	4522.37	SR	China
1062	ZDD14653	16NF3897_3898	2530.15	SR	China
1063	ZDD14659	16NF3899_3900	2652.53	SR	China
1064	ZDD14663	16NF3901_3902	2604.36	SR	China
1065	ZDD14672	16NF3903_3904	1980.4	SR	China
1066	ZDD14683	16NF3905_3906	1678.03	SR	China
1067	ZDD14709	16NF3907_3908	1772.38	SR	China
1068	ZDD14729	16NF3909_3910	2846.07	SR	China
1069	ZDD14731	16NF3911_3912	3512.13	SR	China
1070	ZDD14739	16NF3913_3914	2435.88	SR	China
1071	ZDD14742	16NF3915_3916	3153.25	SR	China
1072	ZDD14750	16NF3917_3918	3224.65	SR	China
1073	ZDD14767	16NF4259_4260	2613.86	SR	China
1074	ZDD14780	16NF4261_4262	1326.69	SR	China
1075	ZDD14782	16NF4263_4264	1422.27	SR	China
1076	ZDD14783	16NF4265_4266	1219.92	SR	China
1077	ZDD14835	16NF3919_3920	3264.61	SR	China
1078	ZDD14910	16NF4591	2074.62	SR	China
1079	ZDD14911	16NF3339_3340	2195.36	SR	China
1080	ZDD14917	16NF3341_3342	2873.58	SR	China
1081	ZDD14920	16NF4491	3081.37	SR	China
1082	ZDD14981	16NF3347_3348	1524.92	SR	China
1083	ZDD15031	16NF3349_3350	2073.25	SR	China
1084	ZDD15144	16NF3353_3354	2982.08	SR	China
1085	ZDD15213	16NF3355_3356	2079.22	SR	China
1086	ZDD15285	16NF3357_3358	3955.84	SR	China
1087	ZDD15353	16NF3359_3360	1631.12	SR	China
1088	ZDD15357	16NF4478	2161.9	SR	China
1089	ZDD15399	16NF3363_3364	2115.11	SR	China
1090	ZDD15474	16NF3365_3366	2770.52	SR	China
1091	ZDD15577	16NF3367_3368	2074.24	SR	China
1092	ZDD15621	16NF3369_3370	1754.31	SR	China
1093	ZDD15624	16NF3371_3372	1120.37	SR	China
1094	ZDD15674	16NF3921_3922	3744.16	SR	China
1095	ZDD15708	16NF3923_3924	3175.48	SR	China
1096	ZDD15733	16NF3925_3926	1885.31	SR	China
1097	ZDD15737	16NF3927_3928	5165.47	SR	China
1098	ZDD15773	16NF3929_3930	3571.54	SR	China
1099	ZDD15808	16NF3931_3932	2893.3	SR	China
1100	ZDD16033	16NF3939_3940	4031.92	SR	China
1101	ZDD16052	16NF3941_3942	3054.06	SR	China
1102	ZDD16362	16NF4595	3200.64	SR	China
1103	ZDD16390	16NF3947_3948	3431.31	SR	China
1104	ZDD16436	16NF3949_3950	1886.64	SR	China
1105	ZDD16521	16NF3953_3954	3439.9	SR	China
1106	ZDD16611	16NF3955_3956	2477.62	SR	China
1107	ZDD16617	16NF3957_3958	2193.07	SR	China
1108	ZDD16623	16NF3959_3960	4875.29	SR	China
1109	ZDD16628	16NF3961_3962	2632.57	SR	China
1110	ZDD16664	16NF3375_3376	3156.05	SR	China
1111	ZDD16682	16NF4566	2747.82	SR	China
1112	ZDD16700	16NF3383_3384	3031.85	SR	China
1113	ZDD16740	16NF3385_3386	3273.41	SR	China
1114	ZDD16743	16NF4586	2025.25	SR	China
1115	ZDD16771	16NF4554	2674.04	SR	China
1116	ZDD16775	16NF3393_3394	2707.87	SR	China
1117	ZDD16783	16NF4557	3381.16	SR	China
1118	ZDD16816	16NF3399_3400	3179.38	SR	China
1119	ZDD16820	16NF4555	2808.38	SR	China
1120	ZDD16828	16NF4556	2934	SR	China
1121	ZDD16837	16NF3405_3406	2982.75	SR	China
1122	ZDD16839	16NF4567	3109.23	SR	China
1123	ZDD16840	16NF4524	2780.14	SR	China
1124	ZDD16859	16NF3963_3964	2514.43	SR	China
1125	ZDD16866	16NF3965_3966	2201.02	SR	China
1126	ZDD16869	16NF3967_3968	2054.76	SR	China
1127	ZDD16871	16NF3969_3970	2491.92	SR	China
1128	ZDD16872	16NF3971_3972	1911.7	SR	China
1129	ZDD16874	16NF3973_3974	2608.82	SR	China
1130	ZDD16876	16NF3975_3976	2162.47	SR	China
1131	ZDD16902	16NF3415_3416	2006.9	SR	China
1132	ZDD16914	16NF3417_3418	3365.95	SR	China
1133	ZDD16954	16NF4502	2508.36	SR	China
1134	ZDD16971	16NF3421_3422	2804.23	SR	China
1135	ZDD16985	16NF3423_3424	2911.8	SR	China
1136	ZDD17000	16NF4444	3380.58	SR	China
1137	ZDD17010	16NF3977_3978	2948.68	SR	China
1138	ZDD17011	16NF3979_3980	1393.28	SR	China
1139	ZDD17021	16NF3981_3982	2355.8	SR	China
1140	ZDD17022	16NF3983_3984	2972.19	SR	China
1141	ZDD17042	16NF3985_3986	3423.08	SR	China
1142	ZDD17044	16NF3987_3988	2111.01	SR	China
1143	ZDD17074	16NF3989_3990	3598.92	SR	China
1144	ZDD17075	16NF3991_3992	3217.87	SR	China
1145	ZDD17113	16NF3993_3994	2787.72	SR	China
1146	ZDD17143	16NF3995_3996	3009.66	SR	China
1147	ZDD17153	16NF3997_3998	1770.39	SR	China
1148	ZDD17157	16NF3999_4000	2117.99	SR	China
1149	ZDD17189	16NF4001_4002	2482.95	SR	China
1150	ZDD17204	16NF4003_4004	2142.23	SR	China
1151	ZDD17226	16NF4005_4006	2186.82	SR	China
1152	ZDD17227	16NF4007_4008	2869.66	SR	China
1153	ZDD17233	16NF4009_4010	2787.74	SR	China
1154	ZDD17256	16NF4011_4012	2610.15	SR	China
1155	ZDD17283	16NF4013_4014	2080.68	SR	China
1156	ZDD17293	16NF4015_4016	2553.27	SR	China
1157	ZDD17305	16NF4017_4018	3547.13	SR	China
1158	ZDD17306	16NF4019_4020	2274.53	SR	China
1159	ZDD17353	16NF4023_4024	2851.14	SR	China
1160	ZDD17361	16NF4025_4026	2214.34	SR	China
1161	ZDD17369	16NF4027_4028	2974.41	SR	China
1162	ZDD17375	16NF4029_4030	2646.64	SR	China
1163	ZDD17385	16NF4031_4032	2929.97	SR	China
1164	ZDD17398	16NF4033_4034	4071.17	SR	China
1165	ZDD17403	16NF4035_4036	2571.02	SR	China
1166	ZDD17418	16NF4037_4038	3232.62	SR	China
1167	ZDD17433	16NF4039_4040	2719.74	SR	China
1168	ZDD17496	16NF4045_4046	2563.11	SR	China
1169	ZDD17508	16NF4047_4048	2437.64	SR	China
1170	ZDD17520	16NF4049_4050	3471.21	SR	China
1171	ZDD17542	16NF4051_4052	4220.13	SR	China
1172	ZDD17593	16NF4057_4058	1008.21	SR	China
1173	ZDD17598	16NF4059_4060	2570.78	SR	China
1174	ZDD17606	16NF4061_4062	2094.5	SR	China
1175	ZDD17622	16NF4063_4064	2017.47	SR	China
1176	ZDD17640	16NF4267_4268	1491.46	SR	China
1177	ZDD17654	16NF4269_4270	1660.63	SR	China
1178	ZDD17657	16NF3427_3428	2877.31	SR	China
1179	ZDD19733	16NF4067_4068	2162.19	SR	China
1180	ZDD19804	16NF4069_4070	3347.01	SR	China
1181	ZDD20001	16NF3209_3210	2050.12	SR	China
1182	ZDD20005	16NF3211_3212	2908.29	SR	China
1183	ZDD20022	16NF3213_3214	1816.9	SR	China
1184	ZDD20037	16NF3215_3216	1408.47	SR	China
1185	ZDD20110	16NF4071_4072	2505.44	SR	China
1186	ZDD20127	16NF4073_4074	1942.43	SR	China
1187	ZDD20165	16NF4075_4076	2243.89	SR	China
1188	ZDD20186	16NF4077_4078	2815.98	SR	China
1189	ZDD20245	16NF4079_4080	2948.21	SR	China
1190	ZDD20303	16NF4081_4082	2926.24	SR	China
1191	ZDD20332	16NF4083_4084	2450.52	SR	China
1192	ZDD20340	16NF4089_4090	1872.84	SR	China
1193	ZDD20348	16NF4091_4092	2138.38	SR	China
1194	ZDD20387	16NF4093_4094	3739.13	SR	China
1195	ZDD20441	16NF4095_4096	3012.17	SR	China
1196	ZDD20453	16NF4099_4100	3264.02	SR	China
1197	ZDD20508	16NF4101_4102	2717.32	SR	China
1198	ZDD20532	16NF4103_4104	2240.87	SR	China
1199	ZDD20590	16NF4105_4106	2474.59	SR	China
1200	ZDD20635	16NF4107_4108	2492.77	SR	China
1201	ZDD20642	16NF4109_4110	2453.63	SR	China
1202	ZDD20652	16NF4668_4669	2634.34	SR	China
1203	ZDD20666	16NF3219_3220	2189.13	SR	China
1204	ZDD20676	16NF4616_4617	2773.82	SR	China
1205	ZDD20709	16NF3227_3228	2123.62	SR	China
1206	ZDD20713	16NF3229_3230	2361.81	SR	China
1207	ZDD20727	16NF3231_3232	1992.96	SR	China
1208	ZDD20731	16NF3233_3234	2320.97	SR	China
1209	ZDD20736	16NF4111_4112	2973.34	SR	China
1210	ZDD20752	16NF4113_4114	1928.34	SR	China
1211	ZDD20754	16NF4115_4116	2862.46	SR	China
1212	ZDD20857	16NF3235_3236	2550.57	SR	China
1213	ZDD20886	16NF3237_3238	3225.26	SR	China
1214	ZDD20938	16NF3239_3240	1821.92	SR	China
1215	ZDD21005	16NF3243_3244	2984.8	SR	China
1216	ZDD21030	16NF3245_3246	2268.92	SR	China
1217	ZDD21053	16NF3247_3248	2662.15	SR	China
1218	ZDD21141	16NF3249_3250	2116.35	SR	China
1219	ZDD21165	16NF3251_3252	1955.73	SR	China
1220	ZDD21171	16NF3253_3254	2048.2	SR	China
1221	ZDD21175	16NF3255_3256	2463.62	SR	China
1222	ZDD21178	16NF3257_3258	4860.82	SR	China
1223	ZDD21208	16NF3259_3260	1547.08	SR	China
1224	ZDD21237	16NF3261_3262	1978.15	SR	China
1225	ZDD21238	16NF3263_3264	1584.11	SR	China
1226	ZDD21288	16NF3269_3270	2037.01	SR	China
1227	ZDD21298	16NF4117_4118	2787.43	SR	China
1228	ZDD21347	16NF4273_4274	2036.08	SR	China
1229	ZDD21366	16NF4275_4276	3005.3	SR	China
1230	ZDD21387	16NF4277_4278	2213.86	SR	China
1231	ZDD21396	16NF4279_4280	1591.44	SR	China
1232	ZDD21431	16NF4281_4282	2706.31	SR	China
1233	ZDD21464	16NF4283_4284	1992.18	SR	China
1234	ZDD21472	16NF4285_4286	1290.47	SR	China
1235	ZDD21485	16NF4624_4625	2635.9	SR	China
1236	ZDD21528	16NF4119_4120	2484.2	SR	China
1237	ZDD21538	16NF4121_4122	2650.21	SR	China
1238	ZDD21543	16NF4123_4124	2049.81	SR	China
1239	ZDD21562	16NF4125_4126	2997.7	SR	China
1240	ZDD21598	16NF4127_4128	2369	SR	China
1241	ZDD21672	16NF4131_4132	2818.14	SR	China
1242	ZDD21692	16NF4133_4134	2266.98	SR	China
1243	ZDD21704	16NF4135_4136	2429.58	SR	China
1244	ZDD21732	16NF4137_4138	1864.9	SR	China
1245	ZDD21781	16NF4139_4140	1630.65	SR	China
1246	ZDD21787	16NF4141_4142	1438.23	SR	China
1247	ZDD21846	16NF3271_3272	2097.99	SR	China
1248	ZDD21852	16NF3273_3274	2787.65	SR	China
1249	ZDD21855	16NF4287_4288	2140.76	SR	China
1250	ZDD21907	16NF4697	2051.93	SR	China
1251	ZDD21920	16NF4293_4294	2594.09	SR	China
1252	ZDD22030	16NF3275_3276	2288.64	SR	China
1253	ZDD22036	16NF3277_3278	3143.59	SR	China
1254	ZDD22079	16NF4143_4144	2713.27	SR	China
1255	ZDD22094	16NF4145_4146	3222.85	SR	China
1256	ZDD22097	16NF4147_4148	3456.92	SR	China
1257	ZDD22104	16NF4149_4150	3303	SR	China
1258	ZDD22118	16NF4151_4152	2651.55	SR	China
1259	ZDD22123	16NF4153_4154	1744.61	SR	China
1260	ZDD22126	16NF4155_4156	2448.72	SR	China
1261	ZDD22127	16NF4157_4158	1901.18	SR	China
1262	ZDD22145	16NF4493	4374.94	SR	China
1263	ZDD22166	16NF3433_3434	3215.07	SR	China
1264	ZDD22191	16NF3437_3438	2177.07	SR	China
1265	ZDD22201	16NF3439_3440	3229.36	SR	China
1266	ZDD22202	16NF3441_3442	3005.01	SR	China
1267	ZDD22226	16NF3445_3446	2842.64	SR	China
1268	ZDD22233	16NF4159_4160	3384.6	SR	China
1269	ZDD22234	16NF4161_4162	2024.67	SR	China
1270	ZDD22243	16NF4165_4166	1552.77	SR	China
1271	ZDD22252	16NF4167_4168	2929.57	SR	China
1272	ZDD22318	16NF4169_4170	3796.09	SR	China
1273	ZDD22344	16NF4171_4172	3294.12	SR	China
1274	ZDD22481	16NF3447_3448	2655.76	SR	China
1275	ZDD22508	16NF4173_4174	2430.43	SR	China
1276	ZDD22532	16NF4175_4176	2077.26	SR	China
1277	ZDD22545	16NF4177_4178	3210.19	SR	China
1278	ZDD22553	16NF4179_4180	2222.75	SR	China
1279	ZDD22557	16NF4181_4182	2073.09	SR	China
1280	ZDD22581	16NF4183_4184	2894.81	SR	China
1281	ZDD24126	16NF3449_3450	1676.18	SR	China
1282	ZDD24145	16NF3451_3452	1749.27	SR	China
1283	ZDD24157	16NF3453_3454	2760.13	SR	China
1284	ZDD24160	16NF3455_3456	2883.72	SR	China
1285	ZDD24194	16NF3459_3460	2827.18	SR	China
1286	ZDD24800	16NF3465_3466	2598.85	SR	China
1287	ZDD24801	16NF3497_3498	3667.22	SR	China
1288	ZDD24847	16NF2389_2390	3768.19	SR	China
1289	ZDD24856	16NF3477_3478	2013.09	SR	China
1290	ZDD24883	16NF3483_3484	1488.87	SR	China
1291	ZDD25115	16NF3485_3486	1168.94	SR	China
1292	ZDD25129	16NF3503_3504	1742.82	SR	China
1293	ZDD25146	16NF3489_3490	2000.21	SR	China
1294	ZDD25213	16NF3519_3520	2788.53	SR	China
1295	ZDD25273	16NF3491_3492	3030.25	SR	China
1296	ZDD25282	16NF3501_3502	1813.45	SR	China
1297	Jiyu101	16NF1633_1634	1654.7	NR	China
1298	WDD00922	16NF195_196	4245.86		Colombia
1299	WDD02375	16NF7_8	1862.19		east European
1300	WDD02385	16NF5_6	3176.22		east European
1301	WDD02400	16NF1_2	3486.73		east European
1302	WDD01097	16NF69_70	1574.05		Germany
1303	WDD01111	16NF95_96	2198.35		Germany
1304	WDD01113	16NF75_76	3343.23		Germany
1305	WDD01130	16NF319_320	2056.86		Germany
1306	WDD01450	16NF117_118	1733.48		Italy
1307	WDD02302	16NF73_74	3402.7		Italy
1308	WDD02282	16NF83_84	2718.08	HR	Japan
1309	BBZS	16NF1713_1714	1305.66		Japan
1310	Kariyutaka	16NF1723_1724	2660.04		Japan
1311	Toyomosume	16NF1721_1722	2779.85		Japan
1312	WDD00803	16NF333_334	2759.24		Japan
1313	WDD01202	16NF183_184	1505.3		Japan
1314	WDD01215	16NF321_322	1736.12		Japan
1315	WDD01226	16NF185_186	2615.7		Japan
1316	WDD01230	16NF273_274	2828.5		Japan
1317	WDD01252	16NF289_290	2470.32		Japan
1318	WDD01253	16NF275_276	2171.21		Japan
1319	WDD01264	16NF283_284	2313.21		Japan
1320	WDD01267	16NF323_324	2029.73		Japan
1321	WDD01273	16NF107_108	1520.36		Japan
1322	WDD02148	16NF47_48	1918.93		Japan
1323	WDD02152	16NF61_62	2655.02		Japan
1324	WDD02155	16NF57_58	2021.84		Japan
1325	WDD02292	16NF99_100	2784.95		Japan
1326	WDD02350	16NF19_20	2775.34		Japan
1327	WDD02355	16NF87_88	2463.9		Japan
1328	WDD02286	16NF97_98	2576.46	NR	Japan
1329	WDD00787	16NF475_476	3429.45		Nigeria
1330	WDD01437	16NF565_566	1287.54		North Korea
1331	WDD02599	16NF71_72	1761.66		Russia
1332	WDD02625	16NF127_128	2875.15		Russia
1333	WDD02643	16NF39_40	1154.59		Russia
1334	WDD02675	16NF21_22	1857.2		Russia
1335	WDD02702	16NF63_64	1806.28		Russia
1336	WDD02708	16NF131_132	2786.53		Russia
1337	WDD02790	16NF67_68	1668.23		Russia
1338	WDD02802	16NF353_354	1637.01		Russia
1339	WDD02831	16NF49_50	3392.69		Russia
1340	WDD02848	16NF85_86	1892.77		Russia
1341	WDD02872	16NF227_228	1763.67		Russia
1342	WDD02873	16NF219_220	1660.33		Russia
1343	WDD02880	16NF297_298	2491.16		Russia
1344	WDD02897	16NF133_134	1722.39		Russia
1345	WDD02913	16NF103_104	1145.76		Russia
1346	WDD02914	16NF419_420	2443.67		Russia
1347	WDD02917	16NF295_296	3291.04		Russia
1348	WDD02920	16NF371_372	2438.48		Russia
1349	WDD02928	16NF479_480	1755.59		Russia
1350	WDD02957	16NF177_178	3459.06		Russia
1351	WDD02958	16NF125_126	2826.13		Russia
1352	Youbili	16NF535	2192.04		Russia
1353	WDD00273	16NF503_504	3082.83		South korea
1354	WDD02169	16NF529_530	3778.29		South Korea
1355	WDD02178	16NF149_150	3590.75		South korea
1356	WDD02183	16NF191_192	1966		South korea
1357	WDD00661	16NF93_94	3552.14		Thailand
1358	AXN-1-55	16NF1619_1620	2083.98		USA
1359	An1498	16NF2321_2322	2061.59		USA
1360	13QS220	16NF1755_1756	1112.35		USA
1361	Amcor89	16NF4733	2180.16		USA
1362	Benning	16NF627_628	2597.91		USA
1363	Charleston	16NF534	3150.93		USA
1364	Dillon	16NF619_620	3604.04		USA
1365	Forrest	16NF163_164	3461.24		USA
1366	Harlon	16NF4728	1839.3		USA
1367	NO 23	16NF4739	3642.16		USA
1368	NO 24	16NF4740	3435.71		USA
1369	NO 28	16NF609_610	3159.61		USA
1370	NO 29	16NF4744	4084.16		USA
1371	NO 34	16NF621_622	3101.34		USA
1372	NO 40	16NF633_634	2648.96		USA
1373	NO 44	16NF643	2331.43		USA
1374	NO.13	16NF4729	3417.06		USA
1375	NO.16	16NF4732	2085.52		USA
1376	NO.27	16NF4743	3371.18		USA
1377	PI200495	16NF4680_4681	2521.45		USA
1378	PI399061	16NF4676_4677	2031.2		USA
1379	PI417091	16NF4672_4673	3871.6		USA
1380	PI437090	16NF4692	1531.99		USA
1381	PI438342	16NF4686_4687	4051.17		USA
1382	PI43848913	16NF4682_4683	3851.47		USA
1383	PI438498	16NF4674_4675	4261.15		USA
1384	PI494182	16NF4678_4679	2477.48		USA
1385	PI84751	16NF4684_4685	3690.91		USA
1386	PI87631-1	16NF4691	2710.99		USA
1387	Walters	16NF161_162	2928		USA
1388	WDD00007	16NF443_444	3011.66		USA
1389	WDD00017	16NF455_456	3079.7		USA
1390	WDD00033	16NF303_304	2794.33		USA
1391	WDD00099	16NF447_448	2839.23		uSA
1392	WDD00152	16NF421_422	2629.69		USA
1393	WDD00167	16NF253_254	2160.93		USA
1394	WDD00176	16NF245_246	3055.68		USA
1395	WDD00180	16NF167_168	2822.44		USA
1396	WDD00186	16NF205_206	2751.58		USA
1397	WDD00257	16NF463_464	4293.95		USA
1398	WDD00286	16NF451_452	1892.32		USA
1399	WDD00287	16NF395_396	2001.17		USA
1400	WDD00289	16NF517_518	3053.82		USA
1401	WDD00329	16NF449_450	3665.61		USA
1402	WDD00340	16NF233_234	2916.54		USA
1403	WDD00341	16NF359_360	2739.22		USA
1404	WDD00405	16NF573_574	1427.86		USA
1405	WDD00410	16NF327_328	2385.71		USA
1406	WDD00412	16NF223_224	2549.37		USA
1407	WDD00413	16NF461_462	3573.14		USA
1408	WDD00429	16NF221_222	1952.69		USA
1409	WDD00467	16NF491_492	3989.99		USA
1410	WDD00472	16NF493_494	3993.74		USA
1411	WDD00475	16NF511_512	3735.15		USA
1412	WDD00476	16NF509_510	2766.54		USA
1413	WDD00481	16NF299_300	1336.42		USA
1414	WDD00504	16NF35_36	1777.33		USA
1415	WDD00511	16NF109_110	2123.28		USA
1416	WDD00524	16NF243_244	3079.54		USA
1417	WDD00528	16NF329_330	2170.29		USA
1418	WDD00530	16NF229_230	1656.11		USA
1419	WDD00532	16NF207_208	3202.61		USA
1420	WDD00536	16NF261_262	1990.42		USA
1421	WDD00543	16NF291_292	2150.49		USA
1422	WDD00558	16NF231_232	2557.56		USA
1423	WDD00569	16NF481_482	3835.45		USA
1424	WDD00573	16NF387_388	3029.33		USA
1425	WDD00585	16NF433_434	3232.79		USA
1426	WDD00586	16NF423_424	3233.25		USA
1427	WDD00587	16NF425_426	3413.96		USA
1428	WDD00590	16NF4737	3226.57		USA
1429	WDD00596	16NF445_446	2740.62		USA
1430	WDD00602	16NF483_484	2873.92		USA
1431	WDD00623	16NF337_338	2939.41		USA
1432	WDD00624	16NF335_336	2382.06		USA
1433	WDD00626	16NF211_212	2330.82		USA
1434	WDD00628	16NF567_568	1462.19		USA
1435	WDD00631	16NF525_526	1839.95		USA
1436	WDD00640	16NF499_500	4167.42		USA
1437	WDD00643	16NF485_486	3743.32		USA
1438	WDD00649	16NF417_418	3672.18		USA
1439	WDD00681	16NF325_326	3108.33		USA
1440	WDD00698	16NF379_380	5134.2		USA
1441	WDD00713	16NF301_302	2565.19		USA
1442	WDD00853	16NF644	1499.83		USA
1443	WDD00899	16NF165_166	1262.38		USA
1444	WDD00944	16NF173_174	2145.36		USA
1445	WDD00949	16NF411_412	1785.49		USA
1446	WDD00984	16NF263_264	1809.52		USA
1447	WDD00989	16NF287_288	2139.44		USA
1448	WDD01000	16NF171_172	2901.36		USA
1449	WDD01470	16NF459_460	4100.85		USA
1450	WDD01480	16NF281_282	2085.73		USA
1451	WDD01482	16NF293_294	3098.27		USA
1452	WDD01486	16NF257_258	3195.84		USA
1453	WDD01487	16NF265_266	2914.55		USA
1454	WDD01488	16NF453_454	1465.65		USA
1455	WDD01503	16NF407_408	3020.01		USA
1456	WDD01506	16NF377_378	2854.54		USA
1457	WDD01511	16NF403_404	3157.71		USA
1458	WDD01513	16NF405_406	3375.61		USA
1459	WDD01554	16NF29_30	1452.06		USA
1460	WDD01559	16NF157_158	2961.1		USA
1461	WDD01572	16NF209_210	1927.81		USA
1462	WDD01574	16NF179_180	2801.67		USA
1463	WDD01577	16NF4731	2442.55		USA
1464	WDD01579	16NF239_240	1871.4		USA
1465	WDD01583	16NF115_116	3181.39		USA
1466	WDD01594	16NF277_278	2892.47		USA
1467	WDD01599	16NF357_358	3136.04		USA
1468	WDD01607	16NF401_402	2913.89		USA
1469	WDD01608	16NF4741	3641.62		USA
1470	WDD01612	16NF361_362	4320.42		USA
1471	WDD01613	16NF317_318	3175.54		USA
1472	WDD01614	16NF615_616	4314.61		USA
1473	WDD01618	16NF187_188	4927.9		USA
1474	WDD01619	16NF159_160	4407.59		USA
1475	WDD01622	16NF153_154	3246.84		USA
1476	WDD01623	16NF135_136	4039.64		USA
1477	WDD01626	16NF169_170	2681.21		USA
1478	WDD01627	16NF181_182	3572.66		USA
1479	WDD01632	16NF271_272	5688.18		USA
1480	WDD01643	16NF285_286	2817.76		USA
1481	WDD01645	16NF251_252	2969.46		USA
1482	WDD01648	16NF255_256	3787.8		USA
1483	WDD01650	16NF415_416	3187.49		USA
1484	WDD01653	16NF4588	3265.18		USA
1485	WDD01655	16NF393_394	3663.03		USA
1486	WDD01659	16NF391_392	3600.03		USA
1487	WDD01662	16NF495_496	2455.87		USA
1488	WDD01664	16NF625_626	3390.29		USA
1489	WDD01665	16NF413_414	3280.43		USA
1490	WDD01674	16NF213_214	4264.37		USA
1491	WDD01685	16NF237_238	4413.55		USA
1492	WDD01686	16NF137_138	3567.72		USA
1493	WDD01707	16NF45_46	2999.66		USA
1494	WDD01708	16NF123_124	2724.28		USA
1495	WDD01709	16NF121_122	2826.64		USA
1496	WDD01715	16NF563_564	2040.87		USA
1497	WDD01808	16NF473_474	3313.97		USA
1498	WDD01839	16NF247_248	3170.47		USA
1499	WDD01857	16NF363_364	3239.72		USA
1500	WDD01871	16NF4735	3012.05		USA
1501	WDD01944	16NF465_466	2393.08		USA
1502	WDD01945	16NF431_432	3187.83		USA
1503	WDD01947	16NF521_522	2981.43		USA
1504	WDD01948	16NF4736	3614.45		USA
1505	WDD01960	16NF527_528	3934.38		USA
1506	WDD01968	16NF4698	2480.49		USA
1507	WDD01971	16NF523_524	2694.12		USA
1508	WDD01974	16NF4734	3730.76		USA
1509	WDD01975	16NF4724	2077.52		USA
1510	WDD01991	16NF399_400	2257.4		USA
1511	WDD01996	16NF439_440	2034.16		USA
1512	WDD02002	16NF155_156	4172.74		USA
1513	WDD02003	16NF397_398	4036.68		USA
1514	WDD02015	16NF31_32	1738.09		USA
1515	WDD02019	16NF55_56	1888.48		USA
1516	WDD02040	16NF267_268	3083.14		USA
1517	WDD02075	16NF81_82	2570.04		USA
1518	WDD02076	16NF101_102	2429.65		USA
1519	WDD02102	16NF437_438	3227.57		USA
1520	WDD02107	16NF79_80	4185.2		USA
1521	WDD02109	16NF4726	1856.8		USA
1522	WDD02114	16NF581_582	2873.59		USA
1523	WDD02117	16NF4723	2687.17		USA
1524	WDD02174	16NF505_506	2716.31		USA
1525	WDD02207	16NF17_18	1802.85		USA
1526	WDD02220	16NF65_66	1454.38		USA
1527	WDD02225	16NF53_54	2864.77		USA
1528	WDD02238	16NF585_586	2162.76		USA
1529	WDD02262	16NF4730	2527.76		USA
1530	WDD02263	16NF4742	3886.12		USA
1531	WDD02989	16NF37_38	3173.64		USA
1532	WDD02995	16NF23_24	3001.3		USA
1533	WDD02998	16NF27_28	2435.41		USA
1534	WDD03001	16NF307_308	2833.47		USA
1535	WDD03003	16NF311_312	4356.34		USA
1536	WDD03005	16NF305_306	2550.77		USA
1537	WDD03006	16NF313_314	4516.07		USA
1538	WDD03008	16NF561_562	2117.76		USA
1539	WDD03016	16NF623_624	3763.59		USA
1540	WDD03019	16NF497_498	2704.67		USA
1541	WDD03020	16NF389_390	2953.58		USA
1542	WDD03025	16NF351_352	3650.7		USA
1543	WDD03036	16NF4725	1899.75		USA
1544	WDD03039	16NF349_350	5177.79		USA
1545	WDD03045	16NF4745	3716.36		USA
1546	WDD03052	16NF355_356	3181.9		USA
1547	WDD03073	16NF151_152	3666.62		USA
1548	WDD03084	16NF113_114	4633.25		USA
1549	WDD03092	16NF559_560	3725.73		USA
1550	WDD03116	16NF89_90	2677.47		USA
1551	Williams82	16NF4746	3267.77		USA
NR, Northern region; HR, Huang Huai Hai valley region; SR, Southern region
TIF. Mean is the average of five environments (Hainan 2017, Hainan 2018, Beijing 2017, Beijing 2018, Anhui 2017)

## Sheet: Supplementary Table 2
Supplementary Table 2: List of significant SNPs in individual environments
Chromosome	Position	p.value	log_p.value	Variant	Traits	Gene ID	Previously matched QTLs	Annotations
1	3473101	3.67314e-07	6.43496	intergenic	Daidzin.Anhui2017	Glyma.01G033100(dist=1603),Glyma.01G033200(dist=14214)
1	3473137	4.61857e-10	9.33549	intergenic	Daidzin.Anhui2017	Glyma.01G033100(dist=1639),Glyma.01G033200(dist=14178)
1	3473142	1.05056e-13	12.9786	intergenic	Daidzin.Anhui2017	Glyma.01G033100(dist=1644),Glyma.01G033200(dist=14173)
1	3473243	5.96674e-16	15.2243	intergenic	Daidzin.Anhui2017	Glyma.01G033100(dist=1745),Glyma.01G033200(dist=14072)
1	15285121	4.21885e-07	6.37481	intergenic	Daidzin.Anhui2017	Glyma.01G074300(dist=507076),Glyma.01G074400(dist=71654)
1	41431415	3.11361e-07	6.50674	intergenic	Daidzin.Anhui2017	Glyma.01G120900(dist=9438),Glyma.01G121000(dist=38223)
1	48464938	2.05533e-07	6.68712	intergenic	Daidzin.Anhui2017	Glyma.01G147600(dist=31949),Glyma.01G147700(dist=15311)
2	7342798	1.77604e-07	6.75055	intergenic	Daidzin.Anhui2017	Glyma.02G084100(dist=8634),Glyma.02G084200(dist=1026)	Seed daidzein 13-10
2	7344430	9.93709e-07	6.00274	upstream	Daidzin.Anhui2017	Glyma.02G084200	Seed daidzein 13-10
2	7362876	3.82526e-07	6.41734	upstream	Daidzin.Anhui2017	Glyma.02G084500	Seed daidzein 13-10	UniRef100_G8A031 Zinc finger protein VAR3 n=1 Tax=Medicago truncatula RepID=G8A031_MEDTR
2	7366843	1.43728e-07	6.84246	intergenic	Daidzin.Anhui2017	Glyma.02G084500(dist=4922),Glyma.02G084600(dist=1794)	Seed daidzein 13-10
2	7380583	8.74826e-07	6.05808	intergenic	Daidzin.Anhui2017	Glyma.02G084800(dist=1535),Glyma.02G084900(dist=6597)	Seed daidzein 13-10
2	7382566	1.03987e-07	6.98302	intergenic	Daidzin.Anhui2017	Glyma.02G084800(dist=3518),Glyma.02G084900(dist=4614)	Seed daidzein 13-10
2	7387079	5.28954e-09	8.27658	upstream	Daidzin.Anhui2017	Glyma.02G084900	Seed daidzein 13-10	UniRef100_G8A009 Ankyrin repeat-containing protein n=1 Tax=Medicago truncatula RepID=G8A009_MEDTR
2	7487297	5.54706e-08	7.25594	upstream	Daidzin.Anhui2017	Glyma.02G086000	Seed daidzein 13-10	UniRef100_B9HVU4 SEC14 cytosolic factor family protein n=1 Tax=Populus trichocarpa RepID=B9HVU4_POPTR
2	7487567	6.84811e-07	6.16443	UTR5	Daidzin.Anhui2017	Glyma.02G086000	Seed daidzein 13-10	UniRef100_B9HVU4 SEC14 cytosolic factor family protein n=1 Tax=Populus trichocarpa RepID=B9HVU4_POPTR
2	7499906	1.5089e-07	6.82134	upstream	Daidzin.Anhui2017	Glyma.02G086100	Seed daidzein 13-10	UniRef100_B9HJH7 R-directed R Polymerase family protein n=1 Tax=Populus trichocarpa RepID=B9HJH7_POPTR
2	7499919	3.2687e-07	6.48562	upstream	Daidzin.Anhui2017	Glyma.02G086100	Seed daidzein 13-10	UniRef100_B9HJH7 R-directed R Polymerase family protein n=1 Tax=Populus trichocarpa RepID=B9HJH7_POPTR
2	7503120	4.07442e-07	6.38993	intronic	Daidzin.Anhui2017	Glyma.02G086100	Seed daidzein 13-10	UniRef100_B9HJH7 R-directed R Polymerase family protein n=1 Tax=Populus trichocarpa RepID=B9HJH7_POPTR
2	7516280	9.53548e-07	6.02066	synonymous SNV	Daidzin.Anhui2017	Glyma.02G086200:Glyma.02G086200.1:exon1:c.G474A:p.L158L,	Seed daidzein 13-10	UniRef100_G7LBG6 Alpha,alpha-trehalose-phosphate synthase n=1 Tax=Medicago truncatula RepID=G7LBG6_MEDTR
2	20519265	5.36584e-07	6.27036	nonsynonymous SNV	Daidzin.Anhui2017	Glyma.02G161700:Glyma.02G161700.1:exon1:c.G94A:p.E32K,	Seed daidzein 7-3	UniRef100_G7IVL4 ATP-dependent D helicase PIF1 n=1 Tax=Medicago truncatula RepID=G7IVL4_MEDTR
2	25476684	5.83741e-08	7.23378	intergenic	Daidzin.Anhui2017	Glyma.02G166500(dist=169800),Glyma.02G166600(dist=22586)	Seed genistein 7-3
2	25632522	1.52474e-07	6.8168	intergenic	Daidzin.Anhui2017	Glyma.02G167200(dist=19641),Glyma.02G167300(dist=54011)	Seed genistein 7-3
3	12525685	4.63018e-09	8.3344	intergenic	Daidzin.Anhui2017	Glyma.03G066000(dist=410638),Glyma.03G066100(dist=191574)
4	7087714	4.7547e-07	6.32288	intergenic	Daidzin.Anhui2017	Glyma.04G084000(dist=1246),Glyma.04G084100(dist=44695)	Seed daidzein 8-5
4	11721144	3.01044e-07	6.52137	intergenic	Daidzin.Anhui2017	Glyma.04G109100(dist=19417),Glyma.04G109200(dist=2797)
4	11721228	2.21583e-07	6.65446	intergenic	Daidzin.Anhui2017	Glyma.04G109100(dist=19501),Glyma.04G109200(dist=2713)
4	40638628	5.62911e-12	11.2496	intergenic	Daidzin.Anhui2017	Glyma.04G163600(dist=42010),Glyma.04G163700(dist=67618)	Seed daidzein 6-1
4	40638828	3.11976e-21	20.5059	intergenic	Daidzin.Anhui2017	Glyma.04G163600(dist=42210),Glyma.04G163700(dist=67418)	Seed daidzein 6-1
4	40640712	9.1924e-11	10.0366	intergenic	Daidzin.Anhui2017	Glyma.04G163600(dist=44094),Glyma.04G163700(dist=65534)	Seed daidzein 6-1
4	40641547	1.70936e-08	7.76717	intergenic	Daidzin.Anhui2017	Glyma.04G163600(dist=44929),Glyma.04G163700(dist=64699)	Seed daidzein 6-1
4	45983282	4.38793e-07	6.35774	UTR5	Daidzin.Anhui2017	Glyma.04G188900	Seed daidzein 8-5
4	46986530	1.07677e-07	6.96788	intergenic	Daidzin.Anhui2017	Glyma.04G197800(dist=2875),Glyma.04G197900(dist=10492)	Seed daidzein 8-5
5	8573956	2.90652e-08	7.53663	intergenic	Daidzin.Anhui2017	Glyma.05G074000(dist=9110),Glyma.05G074100(dist=75841)
5	11113017	1.68562e-08	7.77324	intergenic	Daidzin.Anhui2017	Glyma.05G079500(dist=108138),Glyma.05G079600(dist=63263)
5	11204862	6.98327e-07	6.15594	intergenic	Daidzin.Anhui2017	Glyma.05G079600(dist=24603),Glyma.05G079700(dist=102216)
5	12347513	2.47618e-08	7.60622	intergenic	Daidzin.Anhui2017	Glyma.05G081600(dist=117381),Glyma.05G081700(dist=204238)
5	13105662	8.82793e-07	6.05414	intergenic	Daidzin.Anhui2017	Glyma.05G082500(dist=18964),Glyma.05G082600(dist=50618)
5	13975995	2.29923e-07	6.63842	intergenic	Daidzin.Anhui2017	Glyma.05G083700(dist=20495),Glyma.05G083800(dist=41424)
5	14286025	1.91578e-07	6.71765	intergenic	Daidzin.Anhui2017	Glyma.05G083800(dist=265158),Glyma.05G083900(dist=130678)
5	14476534	6.37472e-08	7.19554	intergenic	Daidzin.Anhui2017	Glyma.05G084000(dist=53738),Glyma.05G084200(dist=347275)
5	14998092	2.16368e-07	6.66481	intergenic	Daidzin.Anhui2017	Glyma.05G084600(dist=33157),Glyma.05G084700(dist=113590)	Seed daidzein 13-12
5	15361688	2.34952e-07	6.62902	intergenic	Daidzin.Anhui2017	Glyma.05G084900(dist=88364),Glyma.05G085000(dist=26399)	Seed daidzein 13-12
5	16031726	2.67369e-08	7.57289	intergenic	Daidzin.Anhui2017	Glyma.05G086400(dist=3125),Glyma.05G086500(dist=247905)	Seed daidzein 13-12
5	16510031	3.89942e-08	7.409	intergenic	Daidzin.Anhui2017	Glyma.05G086500(dist=229888),Glyma.05G086600(dist=494703)	Seed daidzein 13-12
5	18914109	1.83309e-07	6.73682	intergenic	Daidzin.Anhui2017	Glyma.05G088400(dist=29801),Glyma.05G088500(dist=85501)	Seed daidzein 13-12
5	18938423	4.25589e-08	7.37101	intergenic	Daidzin.Anhui2017	Glyma.05G088400(dist=54115),Glyma.05G088500(dist=61187)	Seed daidzein 13-12
5	20183897	9.94965e-07	6.00219	intergenic	Daidzin.Anhui2017	Glyma.05G090100(dist=143529),Glyma.05G090200(dist=16328)	Seed daidzein 13-12
5	20733489	4.79383e-08	7.31932	intergenic	Daidzin.Anhui2017	Glyma.05G090900(dist=111592),Glyma.05G091000(dist=223426)	Seed daidzein 13-12
5	20879326	9.87325e-09	8.00554	intergenic	Daidzin.Anhui2017	Glyma.05G090900(dist=257429),Glyma.05G091000(dist=77589)	Seed daidzein 13-12
5	20897610	8.38858e-07	6.07631	intergenic	Daidzin.Anhui2017	Glyma.05G090900(dist=275713),Glyma.05G091000(dist=59305)	Seed daidzein 13-12
5	21515094	7.1165e-07	6.14773	intergenic	Daidzin.Anhui2017	Glyma.05G091100(dist=282262),Glyma.05G091200(dist=431935)	Seed daidzein 13-12
5	21869244	4.5136e-07	6.34548	intergenic	Daidzin.Anhui2017	Glyma.05G091100(dist=636412),Glyma.05G091200(dist=77785)	Seed daidzein 13-12
5	22516099	8.12314e-07	6.09028	intergenic	Daidzin.Anhui2017	Glyma.05G092400(dist=212753),Glyma.05G092500(dist=150324)	Seed daidzein 13-12
5	23732547	5.28179e-07	6.27722	intergenic	Daidzin.Anhui2017	Glyma.05G093800(dist=13472),Glyma.05G093900(dist=112087)	Seed daidzein 13-12
5	24903540	1.72531e-07	6.76313	downstream	Daidzin.Anhui2017	Glyma.05G095700	Seed daidzein 13-12	UniRef100_UPI0001EAB003 hAT family dimerization domain-containing protein n=1 Tax=Puccinia graminis f. sp. tritici (strain CRL 75-36-700-3 / race SCCL) RepID=UPI0001EAB003
5	36051212	8.26828e-07	6.08258	intronic	Daidzin.Anhui2017	Glyma.05G170200	Seed daidzein 13-12	UniRef100_D7KME2 Partner of Y14-mago n=1 Tax=Arabidopsis lyrata subsp. lyrata RepID=D7KME2_ARALL
5	41777763	3.58788e-07	6.44516	nonsynonymous SNV	Daidzin.Anhui2017	Glyma.05G242900:Glyma.05G242900.2:exon3:c.T429G:p.F143L,Glyma.05G242900:Glyma.05G242900.1:exon3:c.T606G:p.F202L,	Seed daidzein 4-2	UniRef100_Q9LV22 Genomic D, chromosome 3, P1 clone: MRC8 n=1 Tax=Arabidopsis thalia RepID=Q9LV22_ARATH
5	41779021	2.43311e-07	6.61384	UTR5	Daidzin.Anhui2017	Glyma.05G242900	Seed daidzein 4-2	UniRef100_Q9LV22 Genomic D, chromosome 3, P1 clone: MRC8 n=1 Tax=Arabidopsis thalia RepID=Q9LV22_ARATH
5	41784780	3.70486e-07	6.43123	intronic	Daidzin.Anhui2017	Glyma.05G243000	Seed daidzein 4-2	UniRef100_Q947K6 CDK-activating kise n=1 Tax=Medicago sativa subsp. varia RepID=Q947K6_MEDSV
5	41785044	7.83459e-07	6.10598	nonsynonymous SNV	Daidzin.Anhui2017	Glyma.05G243000:Glyma.05G243000.1:exon6:c.A933T:p.E311D,	Seed daidzein 4-2	UniRef100_Q947K6 CDK-activating kise n=1 Tax=Medicago sativa subsp. varia RepID=Q947K6_MEDSV
5	41785771	1.41075e-07	6.85055	intronic	Daidzin.Anhui2017	Glyma.05G243000	Seed daidzein 4-2	UniRef100_Q947K6 CDK-activating kise n=1 Tax=Medicago sativa subsp. varia RepID=Q947K6_MEDSV
5	41795101	3.5561e-08	7.44903	intronic	Daidzin.Anhui2017	Glyma.05G243300	Seed daidzein 4-2
5	41795159	6.47859e-07	6.18852	intronic	Daidzin.Anhui2017	Glyma.05G243300	Seed daidzein 4-2
5	41800016	3.78837e-07	6.42155	upstream;downstream	Daidzin.Anhui2017	Glyma.05G243300;Glyma.05G243400	Seed daidzein 4-2
5	41801136	1.17734e-07	6.9291	UTR3	Daidzin.Anhui2017	Glyma.05G243400	Seed daidzein 4-2	UniRef100_G7LD89 Eukaryotic peptide chain release factor GTP-binding subunit n=1 Tax=Medicago truncatula RepID=G7LD89_MEDTR
5	41806606	7.67309e-07	6.11503	intronic	Daidzin.Anhui2017	Glyma.05G243400	Seed daidzein 4-2	UniRef100_G7LD89 Eukaryotic peptide chain release factor GTP-binding subunit n=1 Tax=Medicago truncatula RepID=G7LD89_MEDTR
5	41810582	4.21893e-07	6.3748	intergenic	Daidzin.Anhui2017	Glyma.05G243400(dist=1153),Glyma.05G243500(dist=3407)	Seed daidzein 4-2
5	41811446	2.02643e-08	7.69327	intergenic	Daidzin.Anhui2017	Glyma.05G243400(dist=2017),Glyma.05G243500(dist=2543)	Seed daidzein 4-2
5	41811455	8.82775e-09	8.05415	intergenic	Daidzin.Anhui2017	Glyma.05G243400(dist=2026),Glyma.05G243500(dist=2534)	Seed daidzein 4-2
5	41811468	8.36853e-08	7.07735	intergenic	Daidzin.Anhui2017	Glyma.05G243400(dist=2039),Glyma.05G243500(dist=2521)	Seed daidzein 4-2
5	41811475	9.67766e-07	6.01423	intergenic	Daidzin.Anhui2017	Glyma.05G243400(dist=2046),Glyma.05G243500(dist=2514)	Seed daidzein 4-2
5	41811693	8.90384e-07	6.05042	intergenic	Daidzin.Anhui2017	Glyma.05G243400(dist=2264),Glyma.05G243500(dist=2296)	Seed daidzein 4-2
5	41811730	8.06419e-07	6.09344	intergenic	Daidzin.Anhui2017	Glyma.05G243400(dist=2301),Glyma.05G243500(dist=2259)	Seed daidzein 4-2
5	41817942	8.51089e-07	6.07002	intronic	Daidzin.Anhui2017	Glyma.05G243500	Seed daidzein 4-2	UniRef100_Q4JEZ6 Sialyltransferase-like n=1 Tax=Glycine max RepID=Q4JEZ6_SOYBN
5	41830951	4.66813e-07	6.33086	intronic	Daidzin.Anhui2017	Glyma.05G243700	Seed daidzein 4-2	UniRef100_B9IE94 Phosphatase 2C family protein n=1 Tax=Populus trichocarpa RepID=B9IE94_POPTR
5	41831486	3.68943e-08	7.43304	intronic	Daidzin.Anhui2017	Glyma.05G243700	Seed daidzein 4-2	UniRef100_B9IE94 Phosphatase 2C family protein n=1 Tax=Populus trichocarpa RepID=B9IE94_POPTR
5	41834144	9.6873e-07	6.0138	upstream	Daidzin.Anhui2017	Glyma.05G243700	Seed daidzein 4-2	UniRef100_B9IE94 Phosphatase 2C family protein n=1 Tax=Populus trichocarpa RepID=B9IE94_POPTR
5	41846451	5.21406e-07	6.28282	upstream	Daidzin.Anhui2017	Glyma.05G243900	Seed daidzein 4-2	UniRef100_Q1SN19 66 kDa stress protein n=1 Tax=Medicago truncatula RepID=Q1SN19_MEDTR
5	41846454	3.07491e-07	6.51217	upstream	Daidzin.Anhui2017	Glyma.05G243900	Seed daidzein 4-2	UniRef100_Q1SN19 66 kDa stress protein n=1 Tax=Medicago truncatula RepID=Q1SN19_MEDTR
5	41848330	7.60879e-08	7.11868	intergenic	Daidzin.Anhui2017	Glyma.05G243900(dist=2655),Glyma.05G244000(dist=1292)	Seed daidzein 4-2
5	41849311	9.1062e-07	6.04066	downstream	Daidzin.Anhui2017	Glyma.05G244000	Seed daidzein 4-2
5	41850125	1.69318e-07	6.7713	upstream	Daidzin.Anhui2017	Glyma.05G244000	Seed daidzein 4-2
5	41850347	1.50798e-07	6.8216	upstream	Daidzin.Anhui2017	Glyma.05G244000	Seed daidzein 4-2
5	41850366	1.53133e-07	6.81493	upstream	Daidzin.Anhui2017	Glyma.05G244000	Seed daidzein 4-2
5	41850377	2.32838e-08	7.63295	upstream	Daidzin.Anhui2017	Glyma.05G244000	Seed daidzein 4-2
5	41850435	3.62656e-08	7.4405	upstream	Daidzin.Anhui2017	Glyma.05G244000	Seed daidzein 4-2
5	41850445	2.19935e-08	7.65771	upstream	Daidzin.Anhui2017	Glyma.05G244000	Seed daidzein 4-2
5	41850551	6.8378e-08	7.16508	upstream	Daidzin.Anhui2017	Glyma.05G244000	Seed daidzein 4-2
5	41850586	3.98632e-08	7.39943	upstream	Daidzin.Anhui2017	Glyma.05G244000	Seed daidzein 4-2
5	41850612	4.01959e-07	6.39582	upstream	Daidzin.Anhui2017	Glyma.05G244000	Seed daidzein 4-2
5	41850618	8.99174e-07	6.04616	upstream	Daidzin.Anhui2017	Glyma.05G244000	Seed daidzein 4-2
5	41851835	4.63085e-07	6.33434	intergenic	Daidzin.Anhui2017	Glyma.05G244000(dist=2052),Glyma.05G244100(dist=1028)	Seed daidzein 4-2
5	41851842	9.67317e-07	6.01443	intergenic	Daidzin.Anhui2017	Glyma.05G244000(dist=2059),Glyma.05G244100(dist=1021)	Seed daidzein 4-2
5	41851865	2.37202e-08	7.62488	downstream	Daidzin.Anhui2017	Glyma.05G244100	Seed daidzein 4-2	UniRef100_E3NYP7 Mother of flowering locus T-like protein n=2 Tax=Glycine max RepID=E3NYP7_SOYBN
5	41851885	7.40625e-07	6.1304	downstream	Daidzin.Anhui2017	Glyma.05G244100	Seed daidzein 4-2	UniRef100_E3NYP7 Mother of flowering locus T-like protein n=2 Tax=Glycine max RepID=E3NYP7_SOYBN
5	41852208	2.38863e-08	7.62185	downstream	Daidzin.Anhui2017	Glyma.05G244100	Seed daidzein 4-2	UniRef100_E3NYP7 Mother of flowering locus T-like protein n=2 Tax=Glycine max RepID=E3NYP7_SOYBN
5	41852528	2.65093e-07	6.5766	downstream	Daidzin.Anhui2017	Glyma.05G244100	Seed daidzein 4-2	UniRef100_E3NYP7 Mother of flowering locus T-like protein n=2 Tax=Glycine max RepID=E3NYP7_SOYBN
5	41853015	2.21468e-09	8.65469	UTR3	Daidzin.Anhui2017	Glyma.05G244100	Seed daidzein 4-2	UniRef100_E3NYP7 Mother of flowering locus T-like protein n=2 Tax=Glycine max RepID=E3NYP7_SOYBN
5	41853022	2.72722e-10	9.56428	UTR3	Daidzin.Anhui2017	Glyma.05G244100	Seed daidzein 4-2	UniRef100_E3NYP7 Mother of flowering locus T-like protein n=2 Tax=Glycine max RepID=E3NYP7_SOYBN
5	41853791	2.05108e-08	7.68802	intronic	Daidzin.Anhui2017	Glyma.05G244100	Seed daidzein 4-2	UniRef100_E3NYP7 Mother of flowering locus T-like protein n=2 Tax=Glycine max RepID=E3NYP7_SOYBN
5	41854227	7.98389e-08	7.09779	intronic	Daidzin.Anhui2017	Glyma.05G244100	Seed daidzein 4-2	UniRef100_E3NYP7 Mother of flowering locus T-like protein n=2 Tax=Glycine max RepID=E3NYP7_SOYBN
5	41854377	6.67876e-07	6.1753	intronic	Daidzin.Anhui2017	Glyma.05G244100	Seed daidzein 4-2	UniRef100_E3NYP7 Mother of flowering locus T-like protein n=2 Tax=Glycine max RepID=E3NYP7_SOYBN
5	41854422	8.4358e-08	7.07387	nonsynonymous SNV	Daidzin.Anhui2017	Glyma.05G244100:Glyma.05G244100.1:exon3:c.T316G:p.L106V,	Seed daidzein 4-2	UniRef100_E3NYP7 Mother of flowering locus T-like protein n=2 Tax=Glycine max RepID=E3NYP7_SOYBN
5	41855235	3.98899e-08	7.39914	upstream	Daidzin.Anhui2017	Glyma.05G244100	Seed daidzein 4-2	UniRef100_E3NYP7 Mother of flowering locus T-like protein n=2 Tax=Glycine max RepID=E3NYP7_SOYBN
5	41855823	6.97346e-07	6.15655	upstream	Daidzin.Anhui2017	Glyma.05G244100	Seed daidzein 4-2	UniRef100_E3NYP7 Mother of flowering locus T-like protein n=2 Tax=Glycine max RepID=E3NYP7_SOYBN
5	41856726	1.57579e-07	6.8025	intergenic	Daidzin.Anhui2017	Glyma.05G244100(dist=1765),Glyma.05G244200(dist=7685)	Seed daidzein 4-2
5	41856733	3.73132e-07	6.42814	intergenic	Daidzin.Anhui2017	Glyma.05G244100(dist=1772),Glyma.05G244200(dist=7678)	Seed daidzein 4-2
5	41856739	5.05455e-07	6.29632	intergenic	Daidzin.Anhui2017	Glyma.05G244100(dist=1778),Glyma.05G244200(dist=7672)	Seed daidzein 4-2
5	41856774	1.39894e-07	6.8542	intergenic	Daidzin.Anhui2017	Glyma.05G244100(dist=1813),Glyma.05G244200(dist=7637)	Seed daidzein 4-2
5	41856783	1.73219e-07	6.7614	intergenic	Daidzin.Anhui2017	Glyma.05G244100(dist=1822),Glyma.05G244200(dist=7628)	Seed daidzein 4-2
5	41856789	9.08404e-08	7.04172	intergenic	Daidzin.Anhui2017	Glyma.05G244100(dist=1828),Glyma.05G244200(dist=7622)	Seed daidzein 4-2
5	41856792	1.28933e-07	6.88964	intergenic	Daidzin.Anhui2017	Glyma.05G244100(dist=1831),Glyma.05G244200(dist=7619)	Seed daidzein 4-2
5	41856820	2.91817e-09	8.53489	intergenic	Daidzin.Anhui2017	Glyma.05G244100(dist=1859),Glyma.05G244200(dist=7591)	Seed daidzein 4-2
5	41856871	7.17949e-08	7.14391	intergenic	Daidzin.Anhui2017	Glyma.05G244100(dist=1910),Glyma.05G244200(dist=7540)	Seed daidzein 4-2
5	41857889	1.21774e-08	7.91445	intergenic	Daidzin.Anhui2017	Glyma.05G244100(dist=2928),Glyma.05G244200(dist=6522)	Seed daidzein 4-2
5	41857996	6.18315e-07	6.20879	intergenic	Daidzin.Anhui2017	Glyma.05G244100(dist=3035),Glyma.05G244200(dist=6415)	Seed daidzein 4-2
5	41859457	2.90729e-07	6.53651	intergenic	Daidzin.Anhui2017	Glyma.05G244100(dist=4496),Glyma.05G244200(dist=4954)	Seed daidzein 4-2
5	41859662	4.40619e-07	6.35594	intergenic	Daidzin.Anhui2017	Glyma.05G244100(dist=4701),Glyma.05G244200(dist=4749)	Seed daidzein 4-2
5	41859884	1.43901e-07	6.84194	intergenic	Daidzin.Anhui2017	Glyma.05G244100(dist=4923),Glyma.05G244200(dist=4527)	Seed daidzein 4-2
5	41861386	2.02503e-08	7.69357	intergenic	Daidzin.Anhui2017	Glyma.05G244100(dist=6425),Glyma.05G244200(dist=3025)	Seed daidzein 4-2
5	41862704	1.58618e-07	6.79965	intergenic	Daidzin.Anhui2017	Glyma.05G244100(dist=7743),Glyma.05G244200(dist=1707)	Seed daidzein 4-2
5	41871792	7.19097e-07	6.14321	intergenic	Daidzin.Anhui2017	Glyma.05G244200(dist=4408),Glyma.05G244300(dist=4507)	Seed daidzein 4-2
5	41872449	1.27842e-08	7.89333	intergenic	Daidzin.Anhui2017	Glyma.05G244200(dist=5065),Glyma.05G244300(dist=3850)	Seed daidzein 4-2
5	41872721	1.88326e-08	7.72509	intergenic	Daidzin.Anhui2017	Glyma.05G244200(dist=5337),Glyma.05G244300(dist=3578)	Seed daidzein 4-2
5	41875307	2.93599e-07	6.53225	upstream	Daidzin.Anhui2017	Glyma.05G244300	Seed daidzein 4-2	UniRef100_G7LDB1 Pentatricopeptide repeat-containing protein n=2 Tax=Medicago truncatula RepID=G7LDB1_MEDTR
5	41875759	3.65611e-07	6.43698	upstream	Daidzin.Anhui2017	Glyma.05G244300	Seed daidzein 4-2	UniRef100_G7LDB1 Pentatricopeptide repeat-containing protein n=2 Tax=Medicago truncatula RepID=G7LDB1_MEDTR
5	41877778	9.72725e-07	6.01201	synonymous SNV	Daidzin.Anhui2017	Glyma.05G244300:Glyma.05G244300.2:exon2:c.A1125G:p.T375T,Glyma.05G244300:Glyma.05G244300.1:exon1:c.A1221G:p.T407T,	Seed daidzein 4-2	UniRef100_G7LDB1 Pentatricopeptide repeat-containing protein n=2 Tax=Medicago truncatula RepID=G7LDB1_MEDTR
5	41878123	7.37041e-07	6.13251	intronic	Daidzin.Anhui2017	Glyma.05G244300	Seed daidzein 4-2	UniRef100_G7LDB1 Pentatricopeptide repeat-containing protein n=2 Tax=Medicago truncatula RepID=G7LDB1_MEDTR
5	41880746	1.39742e-07	6.85467	upstream;downstream	Daidzin.Anhui2017	Glyma.05G244400;Glyma.05G244300	Seed daidzein 4-2	UniRef100_G7LDB1 Pentatricopeptide repeat-containing protein n=2 Tax=Medicago truncatula RepID=G7LDB1_MEDTR
5	41883826	1.674e-07	6.77625	upstream;downstream	Daidzin.Anhui2017	Glyma.05G244500;Glyma.05G244400,Glyma.05G244600	Seed daidzein 4-2
5	41895243	6.15176e-08	7.211	upstream	Daidzin.Anhui2017	Glyma.05G244700	Seed daidzein 4-2	UniRef100_Q6ZXT1 Small GTPase n=1 Tax=Medicago sativa RepID=Q6ZXT1_MEDSA
5	41895319	5.64886e-07	6.24804	UTR5	Daidzin.Anhui2017	Glyma.05G244700	Seed daidzein 4-2	UniRef100_Q6ZXT1 Small GTPase n=1 Tax=Medicago sativa RepID=Q6ZXT1_MEDSA
5	41906444	1.14098e-07	6.94272	downstream	Daidzin.Anhui2017	Glyma.05G244800	Seed daidzein 4-2	UniRef100_G7LDC1 Golgin candidate n=2 Tax=Medicago truncatula RepID=G7LDC1_MEDTR
5	41910459	1.37971e-07	6.86021	UTR5	Daidzin.Anhui2017	Glyma.05G244900	Seed daidzein 4-2
5	41912975	3.95163e-08	7.40322	intronic	Daidzin.Anhui2017	Glyma.05G245000	Seed daidzein 4-2	UniRef100_Q9LM31 T10O22.15 n=1 Tax=Arabidopsis thalia RepID=Q9LM31_ARATH
5	41914074	2.23743e-08	7.65025	intronic	Daidzin.Anhui2017	Glyma.05G245000	Seed daidzein 4-2	UniRef100_Q9LM31 T10O22.15 n=1 Tax=Arabidopsis thalia RepID=Q9LM31_ARATH
5	41914171	8.10978e-08	7.09099	intronic	Daidzin.Anhui2017	Glyma.05G245000	Seed daidzein 4-2	UniRef100_Q9LM31 T10O22.15 n=1 Tax=Arabidopsis thalia RepID=Q9LM31_ARATH
5	41924343	7.70976e-07	6.11296	UTR5	Daidzin.Anhui2017	Glyma.05G245200	Seed daidzein 4-2	UniRef100_I1K5D1 Peptidyl-prolyl cis-trans isomerase n=1 Tax=Glycine max RepID=I1K5D1_SOYBN
5	41924462	3.43167e-07	6.46449	upstream	Daidzin.Anhui2017	Glyma.05G245200	Seed daidzein 4-2	UniRef100_I1K5D1 Peptidyl-prolyl cis-trans isomerase n=1 Tax=Glycine max RepID=I1K5D1_SOYBN
5	41925233	2.59326e-09	8.58615	upstream;downstream	Daidzin.Anhui2017	Glyma.05G245200;Glyma.05G245300	Seed daidzein 4-2	UniRef100_I1K5D1 Peptidyl-prolyl cis-trans isomerase n=1 Tax=Glycine max RepID=I1K5D1_SOYBN
5	41925249	4.39079e-09	8.35746	upstream;downstream	Daidzin.Anhui2017	Glyma.05G245200;Glyma.05G245300	Seed daidzein 4-2	UniRef100_I1K5D1 Peptidyl-prolyl cis-trans isomerase n=1 Tax=Glycine max RepID=I1K5D1_SOYBN
5	41925258	8.07614e-08	7.0928	upstream;downstream	Daidzin.Anhui2017	Glyma.05G245200;Glyma.05G245300	Seed daidzein 4-2	UniRef100_I1K5D1 Peptidyl-prolyl cis-trans isomerase n=1 Tax=Glycine max RepID=I1K5D1_SOYBN
5	41925300	2.26444e-08	7.64504	upstream;downstream	Daidzin.Anhui2017	Glyma.05G245200;Glyma.05G245300	Seed daidzein 4-2	UniRef100_I1K5D1 Peptidyl-prolyl cis-trans isomerase n=1 Tax=Glycine max RepID=I1K5D1_SOYBN
5	41925323	1.7706e-07	6.75188	upstream;downstream	Daidzin.Anhui2017	Glyma.05G245200;Glyma.05G245300	Seed daidzein 4-2	UniRef100_I1K5D1 Peptidyl-prolyl cis-trans isomerase n=1 Tax=Glycine max RepID=I1K5D1_SOYBN
5	41925337	3.29775e-07	6.48178	upstream;downstream	Daidzin.Anhui2017	Glyma.05G245200;Glyma.05G245300	Seed daidzein 4-2	UniRef100_I1K5D1 Peptidyl-prolyl cis-trans isomerase n=1 Tax=Glycine max RepID=I1K5D1_SOYBN
5	41925370	7.68589e-07	6.11431	upstream;downstream	Daidzin.Anhui2017	Glyma.05G245200;Glyma.05G245300	Seed daidzein 4-2	UniRef100_I1K5D1 Peptidyl-prolyl cis-trans isomerase n=1 Tax=Glycine max RepID=I1K5D1_SOYBN
5	41926765	3.35023e-07	6.47493	synonymous SNV	Daidzin.Anhui2017	Glyma.05G245300:Glyma.05G245300.1:exon12:c.T2760C:p.Y920Y,Glyma.05G245300:Glyma.05G245300.7:exon11:c.T2157C:p.Y719Y,Glyma.05G245300:Glyma.05G245300.6:exon12:c.T2760C:p.Y920Y,Glyma.05G245300:Glyma.05G245300.8:exon11:c.T2691C:p.Y897Y,Glyma.05G245300:Glyma.05G245300.4:exon11:c.T2691C:p.Y897Y,Glyma.05G245300:Glyma.05G245300.5:exon12:c.T2226C:p.Y742Y,Glyma.05G245300:Glyma.05G245300.9:exon12:c.T2760C:p…	Seed daidzein 4-2	UniRef100_Q1SMZ9 Protein kise n=1 Tax=Medicago truncatula RepID=Q1SMZ9_MEDTR
5	41927041	2.89058e-07	6.53901	intronic	Daidzin.Anhui2017	Glyma.05G245300	Seed daidzein 4-2	UniRef100_Q1SMZ9 Protein kise n=1 Tax=Medicago truncatula RepID=Q1SMZ9_MEDTR
5	41928195	8.39292e-08	7.07609	intronic	Daidzin.Anhui2017	Glyma.05G245300	Seed daidzein 4-2	UniRef100_Q1SMZ9 Protein kise n=1 Tax=Medicago truncatula RepID=Q1SMZ9_MEDTR
5	41928628	8.44644e-08	7.07333	intronic	Daidzin.Anhui2017	Glyma.05G245300	Seed daidzein 4-2	UniRef100_Q1SMZ9 Protein kise n=1 Tax=Medicago truncatula RepID=Q1SMZ9_MEDTR
5	41929756	5.64201e-08	7.24857	intronic	Daidzin.Anhui2017	Glyma.05G245300	Seed daidzein 4-2	UniRef100_Q1SMZ9 Protein kise n=1 Tax=Medicago truncatula RepID=Q1SMZ9_MEDTR
5	41931084	8.48137e-07	6.07153	nonsynonymous SNV	Daidzin.Anhui2017	Glyma.05G245300:Glyma.05G245300.1:exon4:c.T1323A:p.D441E,Glyma.05G245300:Glyma.05G245300.7:exon4:c.T789A:p.D263E,Glyma.05G245300:Glyma.05G245300.6:exon4:c.T1323A:p.D441E,Glyma.05G245300:Glyma.05G245300.8:exon4:c.T1323A:p.D441E,Glyma.05G245300:Glyma.05G245300.4:exon4:c.T1323A:p.D441E,Glyma.05G245300:Glyma.05G245300.5:exon4:c.T789A:p.D263E,Glyma.05G245300:Glyma.05G245300.9:exon4:c.T1323A:p.D441E,Gl…	Seed daidzein 4-2	UniRef100_Q1SMZ9 Protein kise n=1 Tax=Medicago truncatula RepID=Q1SMZ9_MEDTR
5	41932217	6.27184e-07	6.2026	intronic	Daidzin.Anhui2017	Glyma.05G245300	Seed daidzein 4-2	UniRef100_Q1SMZ9 Protein kise n=1 Tax=Medicago truncatula RepID=Q1SMZ9_MEDTR
5	41932262	3.25832e-07	6.48701	intronic	Daidzin.Anhui2017	Glyma.05G245300	Seed daidzein 4-2	UniRef100_Q1SMZ9 Protein kise n=1 Tax=Medicago truncatula RepID=Q1SMZ9_MEDTR
5	41932895	2.10041e-07	6.6777	intronic	Daidzin.Anhui2017	Glyma.05G245300	Seed daidzein 4-2	UniRef100_Q1SMZ9 Protein kise n=1 Tax=Medicago truncatula RepID=Q1SMZ9_MEDTR
5	41934704	3.38406e-07	6.47056	UTR5	Daidzin.Anhui2017	Glyma.05G245300	Seed daidzein 4-2	UniRef100_Q1SMZ9 Protein kise n=1 Tax=Medicago truncatula RepID=Q1SMZ9_MEDTR
5	41935499	1.22757e-07	6.91095	upstream	Daidzin.Anhui2017	Glyma.05G245300	Seed daidzein 4-2	UniRef100_Q1SMZ9 Protein kise n=1 Tax=Medicago truncatula RepID=Q1SMZ9_MEDTR
5	41935584	4.03336e-07	6.39433	upstream	Daidzin.Anhui2017	Glyma.05G245300	Seed daidzein 4-2	UniRef100_Q1SMZ9 Protein kise n=1 Tax=Medicago truncatula RepID=Q1SMZ9_MEDTR
5	41935900	1.88891e-07	6.72379	upstream	Daidzin.Anhui2017	Glyma.05G245300	Seed daidzein 4-2	UniRef100_Q1SMZ9 Protein kise n=1 Tax=Medicago truncatula RepID=Q1SMZ9_MEDTR
5	41936345	4.54317e-07	6.34264	intergenic	Daidzin.Anhui2017	Glyma.05G245300(dist=1072),Glyma.05G245400(dist=4138)	Seed daidzein 4-2
5	41936454	6.54099e-07	6.18436	intergenic	Daidzin.Anhui2017	Glyma.05G245300(dist=1181),Glyma.05G245400(dist=4029)	Seed daidzein 4-2
5	41936607	7.72517e-07	6.11209	intergenic	Daidzin.Anhui2017	Glyma.05G245300(dist=1334),Glyma.05G245400(dist=3876)	Seed daidzein 4-2
5	41936638	8.45047e-08	7.07312	intergenic	Daidzin.Anhui2017	Glyma.05G245300(dist=1365),Glyma.05G245400(dist=3845)	Seed daidzein 4-2
5	41940097	9.67856e-08	7.01419	upstream	Daidzin.Anhui2017	Glyma.05G245400	Seed daidzein 4-2	UniRef100_Q0GPJ3 BZIP transcription factor bZIP86 (Fragment) n=1 Tax=Glycine max RepID=Q0GPJ3_SOYBN
5	41940122	7.06863e-07	6.15067	upstream	Daidzin.Anhui2017	Glyma.05G245400	Seed daidzein 4-2	UniRef100_Q0GPJ3 BZIP transcription factor bZIP86 (Fragment) n=1 Tax=Glycine max RepID=Q0GPJ3_SOYBN
5	41940477	2.8484e-08	7.5454	upstream	Daidzin.Anhui2017	Glyma.05G245400	Seed daidzein 4-2	UniRef100_Q0GPJ3 BZIP transcription factor bZIP86 (Fragment) n=1 Tax=Glycine max RepID=Q0GPJ3_SOYBN
5	41941741	4.42184e-07	6.3544	intronic	Daidzin.Anhui2017	Glyma.05G245400	Seed daidzein 4-2	UniRef100_Q0GPJ3 BZIP transcription factor bZIP86 (Fragment) n=1 Tax=Glycine max RepID=Q0GPJ3_SOYBN
6	8569852	2.04575e-07	6.68915	nonsynonymous SNV	Daidzin.Anhui2017	Glyma.06G106500:Glyma.06G106500.1:exon2:c.A407G:p.H136R,	Seed isoflavone 11-3	UniRef100_G7K830 LOB domain-containing protein n=1 Tax=Medicago truncatula RepID=G7K830_MEDTR
6	18157676	5.56672e-07	6.2544	intergenic	Daidzin.Anhui2017	Glyma.06G198800(dist=75982),Glyma.06G198900(dist=15749)	Seed daidzein 10-1
7	13437502	4.85126e-07	6.31415	intergenic	Daidzin.Anhui2017	Glyma.07G118500(dist=7664),Glyma.07G118600(dist=11670)	Seed daidzein 2-4
7	42646601	5.75531e-08	7.23993	downstream	Daidzin.Anhui2017	Glyma.07G248000	Seed daidzein 2-4	UniRef100_U7E1A4 Phosphatase 2C family protein n=1 Tax=Populus trichocarpa RepID=U7E1A4_POPTR
7	42763028	9.52895e-08	7.02096	upstream	Daidzin.Anhui2017	Glyma.07G249600	Seed daidzein 2-4	UniRef100_G7KRS9 MORC family CW-type zinc finger protein n=1 Tax=Medicago truncatula RepID=G7KRS9_MEDTR
7	43001171	1.22573e-08	7.9116	upstream	Daidzin.Anhui2017	Glyma.07G252500	Seed daidzein 2-4	UniRef100_B9HY44 Copper-binding family protein n=1 Tax=Populus trichocarpa RepID=B9HY44_POPTR
8	946768	3.34259e-07	6.47592	intergenic	Daidzin.Anhui2017	Glyma.08G011800(dist=1780),Glyma.08G011900(dist=2968)
8	961111	5.17333e-07	6.28623	upstream	Daidzin.Anhui2017	Glyma.08G012100		UniRef100_G7KDE9 General transcription factor IIE subunit n=1 Tax=Medicago truncatula RepID=G7KDE9_MEDTR
8	976939	7.93151e-07	6.10064	upstream;downstream	Daidzin.Anhui2017	Glyma.08G012400;Glyma.08G012500		UniRef100_B9GWF7 DEAD box R helicase family protein n=1 Tax=Populus trichocarpa RepID=B9GWF7_POPTR
8	977176	2.65915e-07	6.57526	upstream;downstream	Daidzin.Anhui2017	Glyma.08G012400;Glyma.08G012500		UniRef100_B9GWF7 DEAD box R helicase family protein n=1 Tax=Populus trichocarpa RepID=B9GWF7_POPTR
8	978684	2.54216e-07	6.5948	intronic	Daidzin.Anhui2017	Glyma.08G012500		UniRef100_B9GKK6 Senescence-associated family protein n=1 Tax=Populus trichocarpa RepID=B9GKK6_POPTR
8	1018310	9.53413e-07	6.02072	nonsynonymous SNV	Daidzin.Anhui2017	Glyma.08G013000:Glyma.08G013000.1:exon2:c.C191T:p.A64V,		UniRef100_B9GWG2 Transport family protein n=1 Tax=Populus trichocarpa RepID=B9GWG2_POPTR
8	1019854	3.19623e-07	6.49536	synonymous SNV	Daidzin.Anhui2017	Glyma.08G013000:Glyma.08G013000.1:exon6:c.G1233A:p.K411K,		UniRef100_B9GWG2 Transport family protein n=1 Tax=Populus trichocarpa RepID=B9GWG2_POPTR
8	1020869	8.09558e-08	7.09175	nonsynonymous SNV	Daidzin.Anhui2017	Glyma.08G013000:Glyma.08G013000.1:exon6:c.A2248C:p.I750L,		UniRef100_B9GWG2 Transport family protein n=1 Tax=Populus trichocarpa RepID=B9GWG2_POPTR
8	1022385	5.27626e-08	7.27767	synonymous SNV	Daidzin.Anhui2017	Glyma.08G013000:Glyma.08G013000.1:exon9:c.T3081C:p.A1027A,		UniRef100_B9GWG2 Transport family protein n=1 Tax=Populus trichocarpa RepID=B9GWG2_POPTR
8	1023099	9.60895e-07	6.01732	downstream	Daidzin.Anhui2017	Glyma.08G013000		UniRef100_B9GWG2 Transport family protein n=1 Tax=Populus trichocarpa RepID=B9GWG2_POPTR
8	1035106	2.52543e-07	6.59767	intergenic	Daidzin.Anhui2017	Glyma.08G013100(dist=6717),Glyma.08G013200(dist=4250)
8	1042213	7.58087e-07	6.12028	intronic	Daidzin.Anhui2017	Glyma.08G013200		UniRef100_B9GKK0 Leucine-rich repeat transmembrane protein kise n=1 Tax=Populus trichocarpa RepID=B9GKK0_POPTR
8	1044102	9.58162e-07	6.01856	nonsynonymous SNV	Daidzin.Anhui2017	Glyma.08G013200:Glyma.08G013200.2:exon14:c.T1874C:p.V625A,Glyma.08G013200:Glyma.08G013200.1:exon13:c.T1874C:p.V625A,		UniRef100_B9GKK0 Leucine-rich repeat transmembrane protein kise n=1 Tax=Populus trichocarpa RepID=B9GKK0_POPTR
8	1052023	9.32488e-08	7.03036	UTR3	Daidzin.Anhui2017	Glyma.08G013400		UniRef100_G7LI12 Actin depolymerizing factor n=1 Tax=Medicago truncatula RepID=G7LI12_MEDTR
8	1056746	1.34272e-08	7.87202	synonymous SNV	Daidzin.Anhui2017	Glyma.08G013500:Glyma.08G013500.1:exon4:c.C465T:p.T155T,		UniRef100_G7LI09 Serine racemase n=2 Tax=Medicago truncatula RepID=G7LI09_MEDTR
8	1056753	5.36058e-08	7.27079	nonsynonymous SNV	Daidzin.Anhui2017	Glyma.08G013500:Glyma.08G013500.1:exon4:c.C458A:p.P153Q,		UniRef100_G7LI09 Serine racemase n=2 Tax=Medicago truncatula RepID=G7LI09_MEDTR
8	1060735	7.57018e-07	6.12089	intergenic	Daidzin.Anhui2017	Glyma.08G013500(dist=3313),Glyma.08G013600(dist=6547)
8	1061210	8.07061e-07	6.09309	intergenic	Daidzin.Anhui2017	Glyma.08G013500(dist=3788),Glyma.08G013600(dist=6072)
8	1066405	1.2037e-08	7.91948	upstream	Daidzin.Anhui2017	Glyma.08G013600	Seed daidzein 7-2	UniRef100_B5AXJ3 Heavy metal P-type ATPase n=1 Tax=Arabidopsis thalia RepID=B5AXJ3_ARATH
8	1070326	2.33182e-07	6.6323	UTR3	Daidzin.Anhui2017	Glyma.08G013600	Seed daidzein 7-2	UniRef100_B5AXJ3 Heavy metal P-type ATPase n=1 Tax=Arabidopsis thalia RepID=B5AXJ3_ARATH
8	1071057	8.65069e-07	6.06295	nonsynonymous SNV	Daidzin.Anhui2017	Glyma.08G013700:Glyma.08G013700.1:exon6:c.G686A:p.G229E,	Seed daidzein 7-2	UniRef100_G7LI06 Glutathione S-transferase theta n=1 Tax=Medicago truncatula RepID=G7LI06_MEDTR
8	1071231	1.771e-07	6.75178	nonsynonymous SNV	Daidzin.Anhui2017	Glyma.08G013700:Glyma.08G013700.1:exon6:c.A512G:p.H171R,	Seed daidzein 7-2	UniRef100_G7LI06 Glutathione S-transferase theta n=1 Tax=Medicago truncatula RepID=G7LI06_MEDTR
8	1080127	8.03278e-07	6.09513	downstream	Daidzin.Anhui2017	Glyma.08G013900,Glyma.08G014000	Seed daidzein 7-2	UniRef100_I1KP95 Glutathione peroxidase n=2 Tax=Glycine max RepID=I1KP95_SOYBN
8	1083911	2.71996e-08	7.56544	synonymous SNV	Daidzin.Anhui2017	Glyma.08G014000:Glyma.08G014000.1:exon1:c.T246C:p.I82I,	Seed daidzein 7-2	UniRef100_O04696 AT-hook motif nuclear localized protein 1 n=1 Tax=Pisum sativum RepID=O04696_PEA
8	2891506	6.29959e-07	6.20069	intronic	Daidzin.Anhui2017	Glyma.08G036600	Seed daidzein 7-2	UniRef100_Q06765 ADR6 protein n=2 Tax=Glycine max RepID=Q06765_SOYBN
8	2984142	7.60639e-07	6.11882	intergenic	Daidzin.Anhui2017	Glyma.08G037900(dist=4515),Glyma.08G038000(dist=3301)	Seed daidzein 7-2
8	3190098	2.52738e-08	7.59733	intronic	Daidzin.Anhui2017	Glyma.08G040500	Seed daidzein 7-2	UniRef100_B9IE09 STOMATAL CYTOKINESIS-DEFECTIVE 1 family protein n=1 Tax=Populus trichocarpa RepID=B9IE09_POPTR
8	6837927	5.81688e-08	7.23531	UTR5	Daidzin.Anhui2017	Glyma.08G090900	Seed daidzein 7-2
8	32781772	7.40432e-07	6.13051	intergenic	Daidzin.Anhui2017	Glyma.08G266100(dist=329595),Glyma.08G266200(dist=259919)	Seed daidzein 7-2
9	5694132	1.58938e-07	6.79877	intergenic	Daidzin.Anhui2017	Glyma.09G060700(dist=3310),Glyma.09G060800(dist=14511)
9	5887901	3.51944e-07	6.45353	UTR3	Daidzin.Anhui2017	Glyma.09G062000
10	8535122	4.12457e-07	6.38462	intergenic	Daidzin.Anhui2017	Glyma.10G077500(dist=50465),Glyma.10G077600(dist=32872)	Seed isoflavone 12-7
10	12504112	2.89221e-08	7.53877	intergenic	Daidzin.Anhui2017	Glyma.10G091400(dist=29167),Glyma.10G091500(dist=34846)
11	5878861	6.25051e-09	8.20408	intronic	Daidzin.Anhui2017	Glyma.11G078100	Seed glycitein 4-2	UniRef100_V5N8Q8 26S proteasome non-ATPase regulatory subunit 4-like isoform 1 n=1 Tax=Phaseolus vulgaris RepID=V5N8Q8_PHAVU
11	7318744	7.1347e-07	6.14662	intronic	Daidzin.Anhui2017	Glyma.11G096200	Seed glycitein 9-3	UniRef100_G7JPM8 Aminotransferase y4uB n=1 Tax=Medicago truncatula RepID=G7JPM8_MEDTR
11	23440478	1.50132e-07	6.82353	intergenic	Daidzin.Anhui2017	Glyma.11G178300(dist=409194),Glyma.11G178400(dist=176211)	Seed isoflavone 11-16
11	23440512	1.86572e-07	6.72915	intergenic	Daidzin.Anhui2017	Glyma.11G178300(dist=409228),Glyma.11G178400(dist=176177)	Seed isoflavone 11-16
11	23870358	7.8476e-08	7.10526	intergenic	Daidzin.Anhui2017	Glyma.11G178400(dist=249664),Glyma.11G178500(dist=352941)	Seed isoflavone 11-16
12	37559219	9.50141e-07	6.02221	intronic	Daidzin.Anhui2017	Glyma.12G216400	Seed isoflavone 11-8	UniRef100_A2Q643 Major facilitator superfamily n=1 Tax=Medicago truncatula RepID=A2Q643_MEDTR
13	31090630	9.20504e-07	6.03597	intronic	Daidzin.Anhui2017	Glyma.13G197200	Seed daidzein 11-4	UniRef100_G7J0L7 LAF3 isoform n=1 Tax=Medicago truncatula RepID=G7J0L7_MEDTR
13	31090657	5.67142e-07	6.24631	intronic	Daidzin.Anhui2017	Glyma.13G197200	Seed daidzein 11-4	UniRef100_G7J0L7 LAF3 isoform n=1 Tax=Medicago truncatula RepID=G7J0L7_MEDTR
13	31092591	2.06281e-07	6.68554	intronic	Daidzin.Anhui2017	Glyma.13G197200	Seed daidzein 11-4	UniRef100_G7J0L7 LAF3 isoform n=1 Tax=Medicago truncatula RepID=G7J0L7_MEDTR
13	31098099	5.83886e-08	7.23367	intronic	Daidzin.Anhui2017	Glyma.13G197200	Seed daidzein 11-4	UniRef100_G7J0L7 LAF3 isoform n=1 Tax=Medicago truncatula RepID=G7J0L7_MEDTR
13	31414075	7.24973e-08	7.13968	intergenic	Daidzin.Anhui2017	Glyma.13G200400(dist=2337),Glyma.13G200500(dist=2158)	Seed daidzein 11-4
13	31414357	6.81487e-07	6.16654	intergenic	Daidzin.Anhui2017	Glyma.13G200400(dist=2619),Glyma.13G200500(dist=1876)	Seed daidzein 11-4
13	31418173	5.18775e-08	7.28502	downstream	Daidzin.Anhui2017	Glyma.13G200500	Seed daidzein 11-4	UniRef100_G7JY07 Aspartic proteise nepenthesin-1 n=1 Tax=Medicago truncatula RepID=G7JY07_MEDTR
13	31574855	2.16031e-08	7.66548	intronic	Daidzin.Anhui2017	Glyma.13G202100	Seed daidzein 11-4	UniRef100_I1M0W9 Structural maintence of chromosomes protein n=1 Tax=Glycine max RepID=I1M0W9_SOYBN
13	31608456	4.84506e-09	8.3147	intronic	Daidzin.Anhui2017	Glyma.13G202400	Seed daidzein 11-4	UniRef100_O81652 Phyb1 n=1 Tax=Pimpinella brachycarpa RepID=O81652_PIMBR
14	4106624	1.55318e-08	7.80878	intergenic	Daidzin.Anhui2017	Glyma.14G052000(dist=20799),Glyma.14G052100(dist=2269)	Seed daidzein 4-1
14	4888230	9.27925e-07	6.03249	intergenic	Daidzin.Anhui2017	Glyma.14G060300(dist=5169),Glyma.14G060400(dist=12994)
14	20236112	2.53167e-07	6.59659	intergenic	Daidzin.Anhui2017	Glyma.14G126500(dist=7765),Glyma.14G126700(dist=49641)	Seed daidzein 4-1
14	24533298	6.38279e-07	6.19499	intergenic	Daidzin.Anhui2017	Glyma.14G137000(dist=144134),Glyma.14G137100(dist=40401)	Seed daidzein 4-1
14	25436406	7.68393e-07	6.11442	intergenic	Daidzin.Anhui2017	Glyma.14G138000(dist=180069),Glyma.14G138200(dist=226777)	Seed daidzein 4-1
14	25561976	5.84496e-08	7.23322	intergenic	Daidzin.Anhui2017	Glyma.14G138000(dist=305639),Glyma.14G138200(dist=101207)	Seed daidzein 4-1
14	25706532	2.371e-07	6.62507	intergenic	Daidzin.Anhui2017	Glyma.14G138200(dist=38196),Glyma.14G138300(dist=91790)	Seed daidzein 4-1
14	26167686	5.94818e-07	6.22562	intergenic	Daidzin.Anhui2017	Glyma.14G138600(dist=5560),Glyma.14G138700(dist=158386)	Seed daidzein 4-1
14	27283435	4.60002e-07	6.33724	intergenic	Daidzin.Anhui2017	Glyma.14G139700(dist=325847),Glyma.14G139800(dist=39253)	Seed daidzein 4-1
14	28148890	3.95561e-08	7.40279	intergenic	Daidzin.Anhui2017	Glyma.14G141200(dist=295116),Glyma.14G141300(dist=182643)	Seed daidzein 4-1
14	28248452	1.05248e-07	6.97779	intergenic	Daidzin.Anhui2017	Glyma.14G141200(dist=394678),Glyma.14G141300(dist=83081)	Seed daidzein 4-1
14	28808243	3.71917e-07	6.42955	intergenic	Daidzin.Anhui2017	Glyma.14G142600(dist=75317),Glyma.14G142700(dist=19318)	Seed daidzein 4-1
14	29111988	9.85476e-08	7.00635	intergenic	Daidzin.Anhui2017	Glyma.14G143200(dist=14667),Glyma.14G143300(dist=8957)	Seed daidzein 4-1
14	29142077	9.19767e-07	6.03632	intergenic	Daidzin.Anhui2017	Glyma.14G143300(dist=18579),Glyma.14G143400(dist=28537)	Seed daidzein 4-1
14	31542768	2.62123e-07	6.5815	intergenic	Daidzin.Anhui2017	Glyma.14G147700(dist=42088),Glyma.14G147800(dist=16720)	Seed daidzein 4-1
14	33268848	3.83123e-07	6.41666	intergenic	Daidzin.Anhui2017	Glyma.14G152900(dist=26065),Glyma.14G153000(dist=5759)	Seed daidzein 4-1
14	33312647	1.03868e-07	6.98352	intergenic	Daidzin.Anhui2017	Glyma.14G153100(dist=17664),Glyma.14G153200(dist=45509)	Seed daidzein 4-1
14	36042138	9.27687e-07	6.0326	intergenic	Daidzin.Anhui2017	Glyma.14G159500(dist=234277),Glyma.14G159600(dist=127985)	Seed daidzein 4-1
14	40556523	8.11323e-07	6.09081	synonymous SNV	Daidzin.Anhui2017	Glyma.14G164600:Glyma.14G164600.3:exon4:c.T1149A:p.P383P,Glyma.14G164600:Glyma.14G164600.4:exon4:c.T1152A:p.P384P,Glyma.14G164600:Glyma.14G164600.1:exon4:c.T1152A:p.P384P,Glyma.14G164600:Glyma.14G164600.2:exon4:c.T1149A:p.P383P,	Seed daidzein 4-1	UniRef100_A9ZM29 Oxysterol-binding protein n=1 Tax=Glycine max RepID=A9ZM29_SOYBN
15	23759355	8.36808e-07	6.07737	intergenic	Daidzin.Anhui2017	Glyma.15G199500(dist=30023),Glyma.15G199600(dist=47337)	Seed genistein 7-4
15	26267178	1.03076e-07	6.98684	intergenic	Daidzin.Anhui2017	Glyma.15G203800(dist=54231),Glyma.15G203900(dist=136859)	Seed genistein 7-4
15	27734680	4.08645e-10	9.38865	intergenic	Daidzin.Anhui2017	Glyma.15G205500(dist=222396),Glyma.15G205600(dist=64227)	Seed genistein 7-4
15	28436405	2.17778e-07	6.66199	intergenic	Daidzin.Anhui2017	Glyma.15G205700(dist=398361),Glyma.15G205800(dist=13701)	Seed genistein 7-4
15	28456788	4.10369e-08	7.38682	intergenic	Daidzin.Anhui2017	Glyma.15G205800(dist=2559),Glyma.15G205900(dist=28242)	Seed genistein 7-4
15	28458387	3.89267e-07	6.40975	intergenic	Daidzin.Anhui2017	Glyma.15G205800(dist=4158),Glyma.15G205900(dist=26643)	Seed genistein 7-4
15	30877014	4.31719e-07	6.3648	intergenic	Daidzin.Anhui2017	Glyma.15G208700(dist=272285),Glyma.15G208900(dist=192131)	Seed genistein 7-4
15	32629173	7.64184e-07	6.1168	intergenic	Daidzin.Anhui2017	Glyma.15G211300(dist=9176),Glyma.15G211400(dist=19151)	Seed genistein 7-4
15	33488227	3.4782e-07	6.45865	intergenic	Daidzin.Anhui2017	Glyma.15G212800(dist=20807),Glyma.15G213000(dist=53931)	Seed genistein 7-4
15	33515072	1.13321e-07	6.94569	intergenic	Daidzin.Anhui2017	Glyma.15G212800(dist=47652),Glyma.15G213000(dist=27086)	Seed genistein 7-4
15	35430320	9.51111e-08	7.02177	intergenic	Daidzin.Anhui2017	Glyma.15G216100(dist=37337),Glyma.15G216200(dist=8791)	Seed genistein 7-4
15	36550606	8.18195e-07	6.08714	intergenic	Daidzin.Anhui2017	Glyma.15G217700(dist=70354),Glyma.15G217800(dist=116574)	Seed genistein 7-4
15	37218852	6.49493e-07	6.18743	intergenic	Daidzin.Anhui2017	Glyma.15G218700(dist=56979),Glyma.15G218800(dist=244554)	Seed genistein 7-4
15	39176251	8.62432e-08	7.06428	intergenic	Daidzin.Anhui2017	Glyma.15G219800(dist=708952),Glyma.15G219900(dist=279028)	Seed genistein 7-4
15	39600922	3.45747e-09	8.46124	intergenic	Daidzin.Anhui2017	Glyma.15G220000(dist=7950),Glyma.15G220100(dist=53709)	Seed genistein 7-4
15	39760289	1.67161e-07	6.77687	intergenic	Daidzin.Anhui2017	Glyma.15G220500(dist=69737),Glyma.15G220600(dist=1897)	Seed genistein 7-4
15	41338610	4.85984e-07	6.31338	intergenic	Daidzin.Anhui2017	Glyma.15G225000(dist=7811),Glyma.15G225100(dist=20156)	Seed genistein 7-4
15	44971018	6.77145e-07	6.16932	intergenic	Daidzin.Anhui2017	Glyma.15G238800(dist=2939),Glyma.15G238900(dist=1900)	Seed daidzein 8-7
16	28738287	1.5884e-07	6.79904	intergenic	Daidzin.Anhui2017	Glyma.16G131700(dist=55850),Glyma.16G131800(dist=1307)	Seed daidzein 2-7
16	29070005	8.97988e-08	7.04673	downstream	Daidzin.Anhui2017	Glyma.16G134000	Seed daidzein 2-7	UniRef100_B5A7G5 Salicylic acid methyl transferase-like protein n=1 Tax=Glycine max RepID=B5A7G5_SOYBN
16	30611576	4.33227e-07	6.36328	intergenic	Daidzin.Anhui2017	Glyma.16G145300(dist=2920),Glyma.16G145400(dist=12772)	Seed daidzein 2-7
16	35753685	4.5557e-07	6.34145	intergenic	Daidzin.Anhui2017	Glyma.16G196000(dist=3736),Glyma.16G196200(dist=6493)	Seed daidzein 2-7
16	35930149	3.50089e-07	6.45582	intronic	Daidzin.Anhui2017	Glyma.16G198400	Seed daidzein 2-7	UniRef100_A5H8H9 CCB2 n=1 Tax=Chlamydomos reinhardtii RepID=A5H8H9_CHLRE
16	36529373	5.68478e-08	7.24529	synonymous SNV	Daidzin.Anhui2017	Glyma.16G204300:Glyma.16G204300.1:exon7:c.C876T:p.S292S,	Seed daidzein 2-7	UniRef100_G7L6B0 Protein regulator of cytokinesis n=1 Tax=Medicago truncatula RepID=G7L6B0_MEDTR
16	36567750	9.78893e-07	6.00926	intergenic	Daidzin.Anhui2017	Glyma.16G204600(dist=11204),Glyma.16G204700(dist=2443)	Seed daidzein 2-7
16	36698034	4.61052e-09	8.33625	synonymous SNV	Daidzin.Anhui2017	Glyma.16G207000:Glyma.16G207000.1:exon1:c.C195T:p.T65T,Glyma.16G207000:Glyma.16G207000.2:exon1:c.C195T:p.T65T,	Seed daidzein 2-7	UniRef100_B9N1R9 Peptide chain release factor family protein n=1 Tax=Populus trichocarpa RepID=B9N1R9_POPTR
16	36699577	4.18115e-07	6.3787	intergenic	Daidzin.Anhui2017	Glyma.16G207000(dist=1192),Glyma.16G207100(dist=1899)	Seed daidzein 2-7
16	36719080	9.35062e-07	6.02916	intronic	Daidzin.Anhui2017	Glyma.16G207300	Seed daidzein 2-7	UniRef100_G8A1S3 40S ribosomal protein S3 n=1 Tax=Medicago truncatula RepID=G8A1S3_MEDTR
16	36757921	9.2274e-07	6.03492	intronic	Daidzin.Anhui2017	Glyma.16G207900	Seed daidzein 2-7	UniRef100_G7L6E8 RXT3-like protein n=1 Tax=Medicago truncatula RepID=G7L6E8_MEDTR
16	36789371	1.37196e-07	6.86266	downstream	Daidzin.Anhui2017	Glyma.16G208400	Seed daidzein 2-7	UniRef100_G7KPA0 Chloride channel protein CLC-c n=1 Tax=Medicago truncatula RepID=G7KPA0_MEDTR
16	36805943	6.48488e-08	7.1881	upstream	Daidzin.Anhui2017	Glyma.16G208500	Seed daidzein 2-7	UniRef100_D7LV66 EMB1624 n=1 Tax=Arabidopsis lyrata subsp. lyrata RepID=D7LV66_ARALL
16	36811706	6.3181e-07	6.19941	synonymous SNV	Daidzin.Anhui2017	Glyma.16G208600:Glyma.16G208600.2:exon4:c.G144A:p.V48V,Glyma.16G208600:Glyma.16G208600.1:exon4:c.G144A:p.V48V,Glyma.16G208600:Glyma.16G208600.3:exon4:c.G144A:p.V48V,	Seed daidzein 2-7	UniRef100_Q9M060 Eukaryotic translation initiation factor 6-2 n=1 Tax=Arabidopsis thalia RepID=IF62_ARATH
16	36823643	6.52245e-08	7.18559	intergenic	Daidzin.Anhui2017	Glyma.16G208700(dist=3354),Glyma.16G208800(dist=2716)	Seed daidzein 2-7
16	36840291	2.54041e-07	6.5951	downstream	Daidzin.Anhui2017	Glyma.16G208900	Seed daidzein 2-7	UniRef100_Q43709 Bowman-Birk proteise isoinhibitor D-II n=1 Tax=Glycine max RepID=Q43709_SOYBN
16	36927263	3.78281e-07	6.42219	upstream	Daidzin.Anhui2017	Glyma.16G210000	Seed daidzein 2-7	UniRef100_G7KPP6 Tonoplast intrinsic protein n=1 Tax=Medicago truncatula RepID=G7KPP6_MEDTR
16	36933644	6.88281e-09	8.16223	nonsynonymous SNV	Daidzin.Anhui2017	Glyma.16G210200:Glyma.16G210200.1:exon1:c.C67T:p.P23S,Glyma.16G210200:Glyma.16G210200.2:exon1:c.C67T:p.P23S,	Seed daidzein 2-7	UniRef100_G7KPP3 Plastid D-binding protein n=1 Tax=Medicago truncatula RepID=G7KPP3_MEDTR
16	36934021	5.17877e-07	6.28577	intronic	Daidzin.Anhui2017	Glyma.16G210200	Seed daidzein 2-7	UniRef100_G7KPP3 Plastid D-binding protein n=1 Tax=Medicago truncatula RepID=G7KPP3_MEDTR
16	36934275	6.43791e-07	6.19125	intronic	Daidzin.Anhui2017	Glyma.16G210200	Seed daidzein 2-7	UniRef100_G7KPP3 Plastid D-binding protein n=1 Tax=Medicago truncatula RepID=G7KPP3_MEDTR
16	36936188	2.38499e-07	6.62251	intronic	Daidzin.Anhui2017	Glyma.16G210200	Seed daidzein 2-7	UniRef100_G7KPP3 Plastid D-binding protein n=1 Tax=Medicago truncatula RepID=G7KPP3_MEDTR
16	36937572	9.39718e-07	6.027	intronic	Daidzin.Anhui2017	Glyma.16G210200	Seed daidzein 2-7	UniRef100_G7KPP3 Plastid D-binding protein n=1 Tax=Medicago truncatula RepID=G7KPP3_MEDTR
16	36938025	1.69822e-07	6.77001	UTR3	Daidzin.Anhui2017	Glyma.16G210200	Seed daidzein 2-7	UniRef100_G7KPP3 Plastid D-binding protein n=1 Tax=Medicago truncatula RepID=G7KPP3_MEDTR
16	36938232	3.1032e-07	6.50819	UTR3	Daidzin.Anhui2017	Glyma.16G210200	Seed daidzein 2-7	UniRef100_G7KPP3 Plastid D-binding protein n=1 Tax=Medicago truncatula RepID=G7KPP3_MEDTR
16	36938255	9.61232e-09	8.01717	UTR3	Daidzin.Anhui2017	Glyma.16G210200	Seed daidzein 2-7	UniRef100_G7KPP3 Plastid D-binding protein n=1 Tax=Medicago truncatula RepID=G7KPP3_MEDTR
16	36938404	2.36576e-07	6.62603	UTR3	Daidzin.Anhui2017	Glyma.16G210200	Seed daidzein 2-7	UniRef100_G7KPP3 Plastid D-binding protein n=1 Tax=Medicago truncatula RepID=G7KPP3_MEDTR
16	36985585	3.38808e-07	6.47005	nonsynonymous SNV	Daidzin.Anhui2017	Glyma.16G210800:Glyma.16G210800.3:exon4:c.T1966A:p.S656T,Glyma.16G210800:Glyma.16G210800.1:exon4:c.T2626A:p.S876T,Glyma.16G210800:Glyma.16G210800.4:exon4:c.T2626A:p.S876T,	Seed daidzein 2-7	UniRef100_Q5JBT4 Candidate disease-resistance protein SR1 n=1 Tax=Glycine max RepID=Q5JBT4_SOYBN
16	36985621	3.74951e-08	7.42603	nonsynonymous SNV	Daidzin.Anhui2017	Glyma.16G210800:Glyma.16G210800.3:exon4:c.A2002T:p.T668S,Glyma.16G210800:Glyma.16G210800.1:exon4:c.A2662T:p.T888S,Glyma.16G210800:Glyma.16G210800.4:exon4:c.A2662T:p.T888S,	Seed daidzein 2-7	UniRef100_Q5JBT4 Candidate disease-resistance protein SR1 n=1 Tax=Glycine max RepID=Q5JBT4_SOYBN
16	36995867	2.01542e-08	7.69564	intronic	Daidzin.Anhui2017	Glyma.16G210900,Glyma.16G211000	Seed daidzein 2-7
16	37000592	8.91561e-07	6.04985	intergenic	Daidzin.Anhui2017	Glyma.16G211000(dist=1754),Glyma.16G211100(dist=1016)	Seed daidzein 2-7
16	37031017	6.61724e-08	7.17932	intronic	Daidzin.Anhui2017	Glyma.16G211400	Seed daidzein 2-7	UniRef100_D6PT18 Rj2 protein n=1 Tax=Glycine max RepID=D6PT18_SOYBN
16	37103935	9.99025e-07	6.00042	downstream	Daidzin.Anhui2017	Glyma.16G212800	Seed daidzein 2-7	UniRef100_Q0J929 OSJNBa0018M05.17 protein n=1 Tax=Oryza sativa subsp. japonica RepID=Q0J929_ORYSJ
16	37114456	2.85695e-11	10.5441	intronic	Daidzin.Anhui2017	Glyma.16G212900	Seed daidzein 2-7	UniRef100_G7KKB8 Yellow stripe-like protein 2.1 n=1 Tax=Medicago truncatula RepID=G7KKB8_MEDTR
16	37153745	8.1478e-09	8.08896	downstream	Daidzin.Anhui2017	Glyma.16G213500,Glyma.16G213600	Seed daidzein 2-7	UniRef100_C7DUY8 Zinc finger protein n=1 Tax=Carica papaya RepID=C7DUY8_CARPA
16	37278216	2.20206e-08	7.65717	synonymous SNV	Daidzin.Anhui2017	Glyma.16G215300:Glyma.16G215300.1:exon2:c.A720G:p.L240L,	Seed daidzein 2-7	UniRef100_Q84ZU6 R 1 protein n=1 Tax=Glycine max RepID=Q84ZU6_SOYBN
16	37292438	2.1355e-07	6.6705	intronic	Daidzin.Anhui2017	Glyma.16G215600	Seed daidzein 2-7	UniRef100_G7KLP2 ADP-ribosylation factor GTPase-activating protein AGD4 n=1 Tax=Medicago truncatula RepID=G7KLP2_MEDTR
16	37297430	8.65225e-08	7.06287	intronic	Daidzin.Anhui2017	Glyma.16G215700	Seed daidzein 2-7	UniRef100_G7KLP5 Blue copper protein n=1 Tax=Medicago truncatula RepID=G7KLP5_MEDTR
16	37308736	1.13545e-09	8.94483	intergenic	Daidzin.Anhui2017	Glyma.16G215800(dist=2513),Glyma.16G215900(dist=3970)	Seed daidzein 2-7
16	37308763	4.4546e-08	7.35119	intergenic	Daidzin.Anhui2017	Glyma.16G215800(dist=2540),Glyma.16G215900(dist=3943)	Seed daidzein 2-7
16	37309096	8.81946e-07	6.05456	intergenic	Daidzin.Anhui2017	Glyma.16G215800(dist=2873),Glyma.16G215900(dist=3610)	Seed daidzein 2-7
16	37312195	4.21151e-08	7.37556	upstream	Daidzin.Anhui2017	Glyma.16G215900	Seed daidzein 2-7	UniRef100_G7KYZ2 Heat shock protein n=1 Tax=Medicago truncatula RepID=G7KYZ2_MEDTR
16	37315524	7.14218e-11	10.1462	downstream	Daidzin.Anhui2017	Glyma.16G216000	Seed daidzein 2-7	UniRef100_G7IVN4 60S ribosomal protein L23 n=1 Tax=Medicago truncatula RepID=G7IVN4_MEDTR
16	37315915	2.44235e-10	9.61219	nonsynonymous SNV	Daidzin.Anhui2017	Glyma.16G216000:Glyma.16G216000.1:exon1:c.A38G:p.Q13R,	Seed daidzein 2-7	UniRef100_G7IVN4 60S ribosomal protein L23 n=1 Tax=Medicago truncatula RepID=G7IVN4_MEDTR
16	37316571	1.3828e-07	6.85924	UTR5	Daidzin.Anhui2017	Glyma.16G216000	Seed daidzein 2-7	UniRef100_G7IVN4 60S ribosomal protein L23 n=1 Tax=Medicago truncatula RepID=G7IVN4_MEDTR
16	37339256	3.47694e-07	6.4588	UTR3	Daidzin.Anhui2017	Glyma.16G216200	Seed daidzein 2-7	UniRef100_G7KLR3 Forever young oxidoreductase n=2 Tax=Medicago truncatula RepID=G7KLR3_MEDTR
16	37340798	5.52757e-09	8.25747	intergenic	Daidzin.Anhui2017	Glyma.16G216200(dist=1389),Glyma.16G216300(dist=2844)	Seed daidzein 2-7
16	37344694	1.15787e-09	8.93634	synonymous SNV	Daidzin.Anhui2017	Glyma.16G216300:Glyma.16G216300.1:exon2:c.T291C:p.S97S,	Seed daidzein 2-7	UniRef100_Q9SX73 F11A17.4 n=2 Tax=Arabidopsis thalia RepID=Q9SX73_ARATH
16	37348008	3.86049e-07	6.41336	UTR5	Daidzin.Anhui2017	Glyma.16G216400	Seed daidzein 2-7
16	37355205	3.72571e-07	6.42879	intergenic	Daidzin.Anhui2017	Glyma.16G216500(dist=1322),Glyma.16G216600(dist=7359)	Seed daidzein 2-7
16	37377622	3.90118e-09	8.4088	intronic	Daidzin.Anhui2017	Glyma.16G216800	Seed daidzein 2-7	UniRef100_B9HVN9 Calcium-dependent protein kise n=1 Tax=Populus trichocarpa RepID=B9HVN9_POPTR
16	37383498	1.45843e-07	6.83611	intronic	Daidzin.Anhui2017	Glyma.16G216900	Seed daidzein 2-7	UniRef100_B9HVN9 Calcium-dependent protein kise n=1 Tax=Populus trichocarpa RepID=B9HVN9_POPTR
16	37389357	6.22255e-07	6.20603	UTR3	Daidzin.Anhui2017	Glyma.16G217000	Seed daidzein 2-7	UniRef100_Q9MA24 Nucleotide-diphospho-sugar transferase family protein n=2 Tax=Arabidopsis thalia RepID=Q9MA24_ARATH
16	37392496	2.32007e-08	7.6345	synonymous SNV	Daidzin.Anhui2017	Glyma.16G217000:Glyma.16G217000.1:exon2:c.G339A:p.E113E,	Seed daidzein 2-7	UniRef100_Q9MA24 Nucleotide-diphospho-sugar transferase family protein n=2 Tax=Arabidopsis thalia RepID=Q9MA24_ARATH
16	37392498	5.55531e-08	7.25529	nonsynonymous SNV	Daidzin.Anhui2017	Glyma.16G217000:Glyma.16G217000.1:exon2:c.G337A:p.E113K,	Seed daidzein 2-7	UniRef100_Q9MA24 Nucleotide-diphospho-sugar transferase family protein n=2 Tax=Arabidopsis thalia RepID=Q9MA24_ARATH
16	37396908	5.31475e-07	6.27452	intergenic	Daidzin.Anhui2017	Glyma.16G217000(dist=2648),Glyma.16G217100(dist=4057)	Seed daidzein 2-7
16	37396966	3.98076e-07	6.40003	intergenic	Daidzin.Anhui2017	Glyma.16G217000(dist=2706),Glyma.16G217100(dist=3999)	Seed daidzein 2-7
16	37411002	3.50927e-08	7.45478	intergenic	Daidzin.Anhui2017	Glyma.16G217100(dist=2704),Glyma.16G217200(dist=3226)	Seed daidzein 2-7
17	1668035	2.80747e-08	7.55169	nonsynonymous SNV	Daidzin.Anhui2017	Glyma.17G022800:Glyma.17G022800.1:exon2:c.A392G:p.D131G,	Seed glycitein 8-4	UniRef100_Q9LDC1 CRK1 protein n=1 Tax=Beta vulgaris subsp. vulgaris RepID=Q9LDC1_BETVU
17	1828602	3.64518e-09	8.43828	nonsynonymous SNV	Daidzin.Anhui2017	Glyma.17G024800:Glyma.17G024800.1:exon7:c.G2555A:p.G852D,Glyma.17G024800:Glyma.17G024800.2:exon8:c.G2459A:p.G820D,	Seed glycitein 8-4	UniRef100_G7KRS9 MORC family CW-type zinc finger protein n=1 Tax=Medicago truncatula RepID=G7KRS9_MEDTR
17	2060371	3.67981e-07	6.43417	synonymous SNV	Daidzin.Anhui2017	Glyma.17G027700:Glyma.17G027700.1:exon12:c.T1242C:p.Y414Y,	Seed glycitein 8-4	UniRef100_B0M199 Peroxisomal fatty acid beta-oxidation multifunctiol protein n=1 Tax=Glycine max RepID=B0M199_SOYBN
17	8315356	3.04908e-07	6.51583	synonymous SNV	Daidzin.Anhui2017	Glyma.17G106000:Glyma.17G106000.3:exon9:c.A846T:p.A282A,Glyma.17G106000:Glyma.17G106000.2:exon9:c.A846T:p.A282A,Glyma.17G106000:Glyma.17G106000.1:exon10:c.A846T:p.A282A,Glyma.17G106000:Glyma.17G106000.4:exon10:c.A846T:p.A282A,		UniRef100_G7JGN6 Large proline-rich protein BAT3 n=1 Tax=Medicago truncatula RepID=G7JGN6_MEDTR
17	39352143	5.61692e-07	6.2505	intergenic	Daidzin.Anhui2017	Glyma.17G238100(dist=1274),Glyma.17G238200(dist=4934)	Seed daidzein 13-6
18	12203020	1.68261e-07	6.77402	intergenic	Daidzin.Anhui2017	Glyma.18G107600(dist=32925),Glyma.18G107700(dist=4641)	Seed glycitein 2-5
18	13393664	2.77385e-08	7.55692	intergenic	Daidzin.Anhui2017	Glyma.18G112500(dist=10679),Glyma.18G112600(dist=4555)	Seed glycitein 2-5
18	13506309	1.90872e-07	6.71926	intergenic	Daidzin.Anhui2017	Glyma.18G113100(dist=50015),Glyma.18G113200(dist=20237)	Seed glycitein 2-5
18	13784921	7.322e-07	6.13537	intergenic	Daidzin.Anhui2017	Glyma.18G114300(dist=10833),Glyma.18G114400(dist=2863)	Seed glycitein 2-5
18	14029083	6.96722e-07	6.15694	intergenic	Daidzin.Anhui2017	Glyma.18G115200(dist=14388),Glyma.18G115300(dist=9158)	Seed glycitein 2-5
18	47994266	8.19269e-07	6.08657	intergenic	Daidzin.Anhui2017	Glyma.18G200400(dist=13845),Glyma.18G200500(dist=22095)
18	50827287	5.52469e-07	6.25769	downstream	Daidzin.Anhui2017	Glyma.18G221100	Seed daidzein 13-7	UniRef100_G7L097 Pentatricopeptide repeat-containing protein n=1 Tax=Medicago truncatula RepID=G7L097_MEDTR
18	56018427	4.39645e-07	6.3569	downstream	Daidzin.Anhui2017	Glyma.18G278900		UniRef100_Q6JA03 Proline dehydrogese n=2 Tax=Medicago sativa RepID=Q6JA03_MEDSA
18	56018428	4.39645e-07	6.3569	downstream	Daidzin.Anhui2017	Glyma.18G278900		UniRef100_Q6JA03 Proline dehydrogese n=2 Tax=Medicago sativa RepID=Q6JA03_MEDSA
18	56018429	8.40621e-07	6.0754	downstream	Daidzin.Anhui2017	Glyma.18G278900		UniRef100_Q6JA03 Proline dehydrogese n=2 Tax=Medicago sativa RepID=Q6JA03_MEDSA
18	56018472	7.05181e-09	8.1517	downstream	Daidzin.Anhui2017	Glyma.18G278900		UniRef100_Q6JA03 Proline dehydrogese n=2 Tax=Medicago sativa RepID=Q6JA03_MEDSA
18	56018973	1.54323e-08	7.81157	downstream	Daidzin.Anhui2017	Glyma.18G278900		UniRef100_Q6JA03 Proline dehydrogese n=2 Tax=Medicago sativa RepID=Q6JA03_MEDSA
18	56024646	4.07996e-08	7.38934	intronic	Daidzin.Anhui2017	Glyma.18G279000		UniRef100_G7KSU9 Protein YIF1B-B n=1 Tax=Medicago truncatula RepID=G7KSU9_MEDTR
18	56028216	4.41662e-07	6.35491	nonsynonymous SNV	Daidzin.Anhui2017	Glyma.18G279000:Glyma.18G279000.1:exon3:c.T161C:p.I54T,		UniRef100_G7KSU9 Protein YIF1B-B n=1 Tax=Medicago truncatula RepID=G7KSU9_MEDTR
18	56669296	7.2214e-07	6.14138	intergenic	Daidzin.Anhui2017	Glyma.18G286400(dist=1973),Glyma.18G286500(dist=2135)	Seed genistein 8-5
18	56672541	1.00772e-08	7.99666	intronic	Daidzin.Anhui2017	Glyma.18G286500	Seed genistein 8-5	UniRef100_B9HTN3 Thylakoid lumel 25.6 kDa family protein n=1 Tax=Populus trichocarpa RepID=B9HTN3_POPTR
19	15676108	3.65287e-09	8.43737	intergenic	Daidzin.Anhui2017	Glyma.19G064500(dist=357143),Glyma.19G064600(dist=245430)
19	20148591	5.39262e-08	7.2682	intergenic	Daidzin.Anhui2017	Glyma.19G068300(dist=21780),Glyma.19G068400(dist=705750)
19	31286787	6.13366e-07	6.21228	intergenic	Daidzin.Anhui2017	Glyma.19G087800(dist=28875),Glyma.19G087900(dist=3609)
20	12221288	8.47773e-08	7.07172	intergenic	Daidzin.Anhui2017	Glyma.20G053400(dist=32466),Glyma.20G053500(dist=56505)
20	14175058	8.85438e-07	6.05284	intergenic	Daidzin.Anhui2017	Glyma.20G056400(dist=93618),Glyma.20G056500(dist=598276)
1	6571962	3.31043e-07	6.48012	intergenic	Daidzin.Beijing2017	Glyma.01G053000(dist=2094),Glyma.01G053100(dist=48124)
1	7927447	7.44662e-07	6.12804	synonymous SNV	Daidzin.Beijing2017	Glyma.01G059800:Glyma.01G059800.1:exon8:c.T2697C:p.S899S,
1	11528043	1.91136e-07	6.71866	intergenic	Daidzin.Beijing2017	Glyma.01G068700(dist=22816),Glyma.01G068800(dist=5214)
1	16379626	3.44331e-07	6.46302	intergenic	Daidzin.Beijing2017	Glyma.01G074600(dist=790058),Glyma.01G074700(dist=140315)
1	19723641	7.71006e-07	6.11294	intergenic	Daidzin.Beijing2017	Glyma.01G077900(dist=59313),Glyma.01G078000(dist=11151)
1	20124693	7.5816e-12	11.1202	intergenic	Daidzin.Beijing2017	Glyma.01G078400(dist=17138),Glyma.01G078500(dist=55393)
1	20785378	4.90365e-07	6.30948	intergenic	Daidzin.Beijing2017	Glyma.01G079400(dist=59008),Glyma.01G079500(dist=188924)
1	24211040	4.38943e-07	6.35759	intergenic	Daidzin.Beijing2017	Glyma.01G083100(dist=38704),Glyma.01G083200(dist=28246)
1	25329479	9.86675e-07	6.00583	intergenic	Daidzin.Beijing2017	Glyma.01G085600(dist=52059),Glyma.01G085700(dist=13958)
1	25463697	3.82841e-07	6.41698	intergenic	Daidzin.Beijing2017	Glyma.01G085900(dist=65710),Glyma.01G086000(dist=32045)
1	25610982	4.72315e-09	8.32577	intergenic	Daidzin.Beijing2017	Glyma.01G086400(dist=1123),Glyma.01G086500(dist=6427)
1	27881114	1.74588e-09	8.75799	intergenic	Daidzin.Beijing2017	Glyma.01G091800(dist=6933),Glyma.01G091900(dist=11591)
1	27975084	2.61491e-08	7.58254	intergenic	Daidzin.Beijing2017	Glyma.01G092400(dist=17565),Glyma.01G092500(dist=9806)
1	28094872	1.61554e-07	6.79168	intergenic	Daidzin.Beijing2017	Glyma.01G092900(dist=45586),Glyma.01G093000(dist=40993)
1	28260078	1.78386e-07	6.74864	intergenic	Daidzin.Beijing2017	Glyma.01G093100(dist=80873),Glyma.01G093200(dist=24673)
1	28385165	6.88469e-13	12.1621	intergenic	Daidzin.Beijing2017	Glyma.01G093500(dist=52959),Glyma.01G093600(dist=44029)
1	28385174	1.63522e-12	11.7864	intergenic	Daidzin.Beijing2017	Glyma.01G093500(dist=52968),Glyma.01G093600(dist=44020)
1	28750438	1.26224e-07	6.89886	intergenic	Daidzin.Beijing2017	Glyma.01G094000(dist=56322),Glyma.01G094100(dist=9472)
1	28863139	4.89358e-07	6.31037	intergenic	Daidzin.Beijing2017	Glyma.01G094300(dist=44523),Glyma.01G094400(dist=198646)
1	28881911	6.41502e-07	6.1928	intergenic	Daidzin.Beijing2017	Glyma.01G094300(dist=63295),Glyma.01G094400(dist=179874)
1	29103326	2.48645e-08	7.60442	intergenic	Daidzin.Beijing2017	Glyma.01G094500(dist=17429),Glyma.01G094600(dist=30495)
1	29570664	6.69676e-08	7.17413	intergenic	Daidzin.Beijing2017	Glyma.01G095300(dist=20222),Glyma.01G095400(dist=159513)
1	29931208	1.8062e-08	7.74323	intergenic	Daidzin.Beijing2017	Glyma.01G095600(dist=53363),Glyma.01G095700(dist=19362)
1	30158316	1.00391e-09	8.9983	intergenic	Daidzin.Beijing2017	Glyma.01G095800(dist=136361),Glyma.01G095900(dist=33014)
1	30230576	4.21201e-07	6.37551	intergenic	Daidzin.Beijing2017	Glyma.01G095900(dist=38954),Glyma.01G096000(dist=200604)
1	30680947	3.78321e-09	8.42214	intergenic	Daidzin.Beijing2017	Glyma.01G096200(dist=87669),Glyma.01G096300(dist=278428)
1	30745797	1.49532e-10	9.82527	intergenic	Daidzin.Beijing2017	Glyma.01G096200(dist=152519),Glyma.01G096300(dist=213578)
1	30749046	1.7711e-08	7.75176	intergenic	Daidzin.Beijing2017	Glyma.01G096200(dist=155768),Glyma.01G096300(dist=210329)
1	30999794	4.38838e-11	10.3577	intergenic	Daidzin.Beijing2017	Glyma.01G096300(dist=34414),Glyma.01G096400(dist=299581)
1	31014548	1.91171e-08	7.71858	intergenic	Daidzin.Beijing2017	Glyma.01G096300(dist=49168),Glyma.01G096400(dist=284827)
1	31448622	4.54843e-10	9.34214	intergenic	Daidzin.Beijing2017	Glyma.01G096700(dist=68421),Glyma.01G096800(dist=67217)
1	31848995	1.58868e-07	6.79896	intergenic	Daidzin.Beijing2017	Glyma.01G097100(dist=93926),Glyma.01G097200(dist=155785)
1	31977971	1.60044e-08	7.79576	intergenic	Daidzin.Beijing2017	Glyma.01G097100(dist=222902),Glyma.01G097200(dist=26809)
1	32262241	7.61242e-09	8.11848	intergenic	Daidzin.Beijing2017	Glyma.01G097700(dist=129527),Glyma.01G097800(dist=17802)
1	32281532	7.32452e-09	8.13522	downstream	Daidzin.Beijing2017	Glyma.01G097800		UniRef100_Q69FA4 Gag-pol polyprotein n=1 Tax=Phaseolus vulgaris RepID=Q69FA4_PHAVU
1	33321039	1.61396e-08	7.79211	intergenic	Daidzin.Beijing2017	Glyma.01G099900(dist=38609),Glyma.01G100000(dist=4050)
1	34127944	1.85762e-13	12.731	intergenic	Daidzin.Beijing2017	Glyma.01G102400(dist=12661),Glyma.01G102500(dist=4240)
1	34185853	9.28705e-08	7.03212	intergenic	Daidzin.Beijing2017	Glyma.01G102700(dist=16471),Glyma.01G102800(dist=137236)
1	34253107	1.23963e-12	11.9067	intergenic	Daidzin.Beijing2017	Glyma.01G102700(dist=83725),Glyma.01G102800(dist=69982)
1	34507846	9.29768e-12	11.0316	intergenic	Daidzin.Beijing2017	Glyma.01G103400(dist=30208),Glyma.01G103500(dist=93034)
1	34613281	1.62867e-08	7.78817	intergenic	Daidzin.Beijing2017	Glyma.01G103500(dist=7612),Glyma.01G103600(dist=62645)
1	35199714	1.23341e-11	10.9089	intergenic	Daidzin.Beijing2017	Glyma.01G104300(dist=63934),Glyma.01G104400(dist=14494)
1	35573533	2.66725e-10	9.57394	intergenic	Daidzin.Beijing2017	Glyma.01G105300(dist=4673),Glyma.01G105400(dist=29469)
1	35712484	1.76747e-09	8.75265	nonsynonymous SNV	Daidzin.Beijing2017	Glyma.01G105900:Glyma.01G105900.3:exon6:c.C1142T:p.A381V,Glyma.01G105900:Glyma.01G105900.1:exon6:c.C1142T:p.A381V,Glyma.01G105900:Glyma.01G105900.2:exon6:c.C1142T:p.A381V,		UniRef100_F6LPU9 RopGEF7a n=1 Tax=Medicago truncatula RepID=F6LPU9_MEDTR
1	36284567	3.60503e-09	8.44309	intergenic	Daidzin.Beijing2017	Glyma.01G106600(dist=73905),Glyma.01G106700(dist=10569)
1	36305631	2.12312e-10	9.67303	intergenic	Daidzin.Beijing2017	Glyma.01G106700(dist=9896),Glyma.01G106800(dist=114025)
1	36321084	6.24684e-10	9.20434	intergenic	Daidzin.Beijing2017	Glyma.01G106700(dist=25349),Glyma.01G106800(dist=98572)
1	36323573	1.04959e-16	15.979	intergenic	Daidzin.Beijing2017	Glyma.01G106700(dist=27838),Glyma.01G106800(dist=96083)
1	36329215	3.39552e-14	13.4691	intergenic	Daidzin.Beijing2017	Glyma.01G106700(dist=33480),Glyma.01G106800(dist=90441)
1	36518810	1.28222e-10	9.89204	intergenic	Daidzin.Beijing2017	Glyma.01G106900(dist=13945),Glyma.01G107000(dist=33564)
1	36621638	3.40838e-12	11.4675	intergenic	Daidzin.Beijing2017	Glyma.01G107300(dist=32561),Glyma.01G107400(dist=14566)
1	36683491	1.7732e-09	8.75124	intergenic	Daidzin.Beijing2017	Glyma.01G107400(dist=46472),Glyma.01G107500(dist=9420)
1	36812334	1.71857e-09	8.76483	intergenic	Daidzin.Beijing2017	Glyma.01G107700(dist=1159),Glyma.01G107800(dist=28113)
1	36974197	2.29818e-08	7.63862	intergenic	Daidzin.Beijing2017	Glyma.01G108300(dist=2071),Glyma.01G108400(dist=7960)
1	37125173	3.10734e-08	7.50761	intergenic	Daidzin.Beijing2017	Glyma.01G108900(dist=35849),Glyma.01G109000(dist=68441)
1	37142140	2.11192e-07	6.67532	intergenic	Daidzin.Beijing2017	Glyma.01G108900(dist=52816),Glyma.01G109000(dist=51474)
1	37155251	1.91498e-08	7.71784	intergenic	Daidzin.Beijing2017	Glyma.01G108900(dist=65927),Glyma.01G109000(dist=38363)
1	37207328	2.38004e-07	6.62342	intergenic	Daidzin.Beijing2017	Glyma.01G109100(dist=4512),Glyma.01G109200(dist=22127)
1	37295782	3.30394e-09	8.48097	intergenic	Daidzin.Beijing2017	Glyma.01G109300(dist=60648),Glyma.01G109400(dist=22716)
1	37512155	5.31494e-07	6.2745	upstream	Daidzin.Beijing2017	Glyma.01G110400		UniRef100_G7JR69 Mitochondrial uncoupling protein n=2 Tax=Medicago truncatula RepID=G7JR69_MEDTR
1	37656811	3.5551e-08	7.44915	intergenic	Daidzin.Beijing2017	Glyma.01G111000(dist=19204),Glyma.01G111100(dist=35540)
1	37845989	2.19733e-09	8.6581	intergenic	Daidzin.Beijing2017	Glyma.01G111800(dist=14542),Glyma.01G111900(dist=65909)
1	38210710	1.34692e-10	9.87066	intergenic	Daidzin.Beijing2017	Glyma.01G112500(dist=45143),Glyma.01G112600(dist=142884)
1	38291689	5.54417e-08	7.25616	intergenic	Daidzin.Beijing2017	Glyma.01G112500(dist=126122),Glyma.01G112600(dist=61905)
1	38338066	5.20727e-08	7.28339	intergenic	Daidzin.Beijing2017	Glyma.01G112500(dist=172499),Glyma.01G112600(dist=15528)
1	38513011	5.02473e-08	7.29889	intergenic	Daidzin.Beijing2017	Glyma.01G112700(dist=108369),Glyma.01G112800(dist=74419)
1	38528574	2.96682e-11	10.5277	intergenic	Daidzin.Beijing2017	Glyma.01G112700(dist=123932),Glyma.01G112800(dist=58856)
1	39015512	2.7297e-07	6.56388	intergenic	Daidzin.Beijing2017	Glyma.01G113800(dist=39041),Glyma.01G113900(dist=270204)
1	39032474	2.28064e-09	8.64194	intergenic	Daidzin.Beijing2017	Glyma.01G113800(dist=56003),Glyma.01G113900(dist=253242)
1	39051553	1.97839e-08	7.70369	intergenic	Daidzin.Beijing2017	Glyma.01G113800(dist=75082),Glyma.01G113900(dist=234163)
1	39175756	9.67977e-12	11.0141	intergenic	Daidzin.Beijing2017	Glyma.01G113800(dist=199285),Glyma.01G113900(dist=109960)
2	438852	7.22635e-07	6.14108	intronic	Daidzin.Beijing2017	Glyma.02G003700	Seed genistein 6-4	UniRef100_G7IJI7 Pho1-like protein n=1 Tax=Medicago truncatula RepID=G7IJI7_MEDTR
2	618383	9.04626e-08	7.04353	intergenic	Daidzin.Beijing2017	Glyma.02G005600(dist=11060),Glyma.02G005700(dist=7582)	Seed daidzein 13-10
2	24288848	1.6941e-07	6.77106	intergenic	Daidzin.Beijing2017	Glyma.02G165400(dist=7868),Glyma.02G165500(dist=154704)	Seed genistein 7-3
2	32571333	6.77315e-07	6.16921	intergenic	Daidzin.Beijing2017	Glyma.02G184900(dist=14522),Glyma.02G185000(dist=3466)	Seed genistein 7-3
2	34239048	1.57477e-07	6.80278	intergenic	Daidzin.Beijing2017	Glyma.02G186700(dist=175179),Glyma.02G186800(dist=34036)	Seed genistein 7-3
2	39190775	2.84631e-07	6.54572	upstream	Daidzin.Beijing2017	Glyma.02G207100	Seed genistein 7-3	UniRef100_G7JFH5 AP2 domain-containing transcription factor n=1 Tax=Medicago truncatula RepID=G7JFH5_MEDTR
2	39198089	8.58039e-08	7.06649	upstream	Daidzin.Beijing2017	Glyma.02G207200	Seed genistein 7-3	UniRef100_B9HTA3 R helicase family protein n=1 Tax=Populus trichocarpa RepID=B9HTA3_POPTR
2	39198101	4.37489e-09	8.35903	upstream	Daidzin.Beijing2017	Glyma.02G207200	Seed genistein 7-3	UniRef100_B9HTA3 R helicase family protein n=1 Tax=Populus trichocarpa RepID=B9HTA3_POPTR
2	39198218	5.23416e-07	6.28115	upstream	Daidzin.Beijing2017	Glyma.02G207200	Seed genistein 7-3	UniRef100_B9HTA3 R helicase family protein n=1 Tax=Populus trichocarpa RepID=B9HTA3_POPTR
2	39198934	5.70768e-07	6.24354	intergenic	Daidzin.Beijing2017	Glyma.02G207200(dist=1423),Glyma.02G207300(dist=7235)	Seed genistein 7-3
2	39198945	9.43854e-08	7.02509	intergenic	Daidzin.Beijing2017	Glyma.02G207200(dist=1434),Glyma.02G207300(dist=7224)	Seed genistein 7-3
2	39198950	4.9935e-07	6.30159	intergenic	Daidzin.Beijing2017	Glyma.02G207200(dist=1439),Glyma.02G207300(dist=7219)	Seed genistein 7-3
2	39199826	5.62001e-09	8.25026	intergenic	Daidzin.Beijing2017	Glyma.02G207200(dist=2315),Glyma.02G207300(dist=6343)	Seed genistein 7-3
2	39207402	2.94317e-07	6.53119	UTR3	Daidzin.Beijing2017	Glyma.02G207300	Seed genistein 7-3
2	39212766	1.14976e-09	8.93939	intergenic	Daidzin.Beijing2017	Glyma.02G207300(dist=5159),Glyma.02G207400(dist=28566)	Seed genistein 7-3
2	39215307	8.28393e-08	7.08176	intergenic	Daidzin.Beijing2017	Glyma.02G207300(dist=7700),Glyma.02G207400(dist=26025)	Seed genistein 7-3
2	39224724	1.52014e-07	6.81812	intergenic	Daidzin.Beijing2017	Glyma.02G207300(dist=17117),Glyma.02G207400(dist=16608)	Seed genistein 7-3
2	39246956	4.94745e-08	7.30562	downstream	Daidzin.Beijing2017	Glyma.02G207400	Seed genistein 7-3	UniRef100_E2IXG5 Somatic embryogenesis receptor kise-like protein 1 n=1 Tax=Medicago truncatula RepID=E2IXG5_MEDTR
2	39257153	7.61931e-07	6.11808	UTR3	Daidzin.Beijing2017	Glyma.02G207700	Seed genistein 7-3	UniRef100_G7JED5 Transmembrane protein-like protein n=1 Tax=Medicago truncatula RepID=G7JED5_MEDTR
2	39276185	7.75729e-08	7.11029	downstream	Daidzin.Beijing2017	Glyma.02G208000	Seed genistein 7-3	UniRef100_D2D334 UDP-D-glucuronic acid 4-epimerase n=1 Tax=Gossypium hirsutum RepID=D2D334_GOSHI
2	39285205	2.48711e-09	8.60431	intergenic	Daidzin.Beijing2017	Glyma.02G208000(dist=5944),Glyma.02G208100(dist=8076)	Seed genistein 7-3
2	39308417	4.46888e-07	6.3498	intergenic	Daidzin.Beijing2017	Glyma.02G208100(dist=14487),Glyma.02G208200(dist=9151)	Seed genistein 7-3
2	39312077	9.25688e-08	7.03354	intergenic	Daidzin.Beijing2017	Glyma.02G208100(dist=18147),Glyma.02G208200(dist=5491)	Seed genistein 7-3
2	39665555	1.27953e-07	6.89295	intergenic	Daidzin.Beijing2017	Glyma.02G211300(dist=4190),Glyma.02G211400(dist=9618)	Seed genistein 7-3
2	39848442	1.11729e-08	7.95184	intergenic	Daidzin.Beijing2017	Glyma.02G212400(dist=27868),Glyma.02G212500(dist=3026)	Seed genistein 7-3
2	40259295	1.27396e-09	8.89485	intergenic	Daidzin.Beijing2017	Glyma.02G215800(dist=14304),Glyma.02G215900(dist=5540)	Seed genistein 7-3
2	41674518	2.43817e-07	6.61294	intronic	Daidzin.Beijing2017	Glyma.02G229300	Seed glycitein 11-2	UniRef100_B9HNC8 BAG domain-containing family protein n=1 Tax=Populus trichocarpa RepID=B9HNC8_POPTR
3	1302973	2.29462e-08	7.63929	intergenic	Daidzin.Beijing2017	Glyma.03G012800(dist=3100),Glyma.03G012900(dist=3372)
3	1960056	7.98341e-07	6.09781	intronic	Daidzin.Beijing2017	Glyma.03G019300		UniRef100_A1XG54 SOC1 n=1 Tax=Glycine max RepID=A1XG54_SOYBN
3	2106368	8.99388e-07	6.04605	intergenic	Daidzin.Beijing2017	Glyma.03G020600(dist=5389),Glyma.03G020700(dist=2200)
3	28652733	9.01344e-07	6.04511	intergenic	Daidzin.Beijing2017	Glyma.03G098500(dist=33131),Glyma.03G098600(dist=2936)
3	31364366	7.75052e-07	6.11067	intergenic	Daidzin.Beijing2017	Glyma.03G109900(dist=2573),Glyma.03G110000(dist=9377)
3	32437597	9.04704e-07	6.04349	intergenic	Daidzin.Beijing2017	Glyma.03G116100(dist=22951),Glyma.03G116200(dist=16621)
3	32783141	1.15308e-07	6.93814	intergenic	Daidzin.Beijing2017	Glyma.03G117700(dist=29641),Glyma.03G117800(dist=4507)
3	33274338	9.94838e-07	6.00225	intergenic	Daidzin.Beijing2017	Glyma.03G120900(dist=2146),Glyma.03G121000(dist=5117)	Seed daidzein 13-1
3	34176701	4.44738e-09	8.3519	nonsynonymous SNV	Daidzin.Beijing2017	Glyma.03G127600:Glyma.03G127600.2:exon3:c.C110T:p.A37V,Glyma.03G127600:Glyma.03G127600.3:exon3:c.C110T:p.A37V,Glyma.03G127600:Glyma.03G127600.1:exon3:c.C110T:p.A37V,	Seed daidzein 13-1	UniRef100_Q0GPG7 BZIP transcription factor bZIP96 n=1 Tax=Glycine max RepID=Q0GPG7_SOYBN
3	34226988	2.94185e-07	6.53138	intergenic	Daidzin.Beijing2017	Glyma.03G127700(dist=21413),Glyma.03G127800(dist=4335)	Seed daidzein 13-1
3	34226991	3.56046e-07	6.44849	intergenic	Daidzin.Beijing2017	Glyma.03G127700(dist=21416),Glyma.03G127800(dist=4332)	Seed daidzein 13-1
3	34234193	1.02188e-07	6.9906	intergenic	Daidzin.Beijing2017	Glyma.03G127800(dist=1925),Glyma.03G127900(dist=7735)	Seed daidzein 13-1
3	34235878	6.82924e-07	6.16563	intergenic	Daidzin.Beijing2017	Glyma.03G127800(dist=3610),Glyma.03G127900(dist=6050)	Seed daidzein 13-1
3	35632137	1.09399e-07	6.96099	downstream	Daidzin.Beijing2017	Glyma.03G139900	Seed daidzein 4-4
3	38458352	1.21018e-07	6.91715	intronic	Daidzin.Beijing2017	Glyma.03G169800	Seed daidzein 4-4	UniRef100_H6UJ32 Zinc finger protein n=1 Tax=Cajanus cajan RepID=H6UJ32_CAJCA
3	45416311	1.4005e-07	6.85372	intergenic	Daidzin.Beijing2017	Glyma.03G260200(dist=1279),Glyma.03G260300(dist=4726)	Seed daidzein 4-4
4	3651352	5.10959e-07	6.29161	intergenic	Daidzin.Beijing2017	Glyma.04G045500(dist=13858),Glyma.04G045600(dist=1752)	Seed daidzein 6-1
4	3651354	4.56587e-07	6.34048	intergenic	Daidzin.Beijing2017	Glyma.04G045500(dist=13860),Glyma.04G045600(dist=1750)	Seed daidzein 6-1
4	9078432	4.22464e-08	7.37421	intergenic	Daidzin.Beijing2017	Glyma.04G099400(dist=1536),Glyma.04G099500(dist=28065)
4	13205319	1.70227e-07	6.76897	intergenic	Daidzin.Beijing2017	Glyma.04G115400(dist=58189),Glyma.04G115500(dist=13554)	Seed genistein 8-4
4	18436623	2.32625e-07	6.63334	intergenic	Daidzin.Beijing2017	Glyma.04G131200(dist=9905),Glyma.04G131300(dist=13806)	Seed genistein 8-4
4	18446493	1.30317e-07	6.885	intergenic	Daidzin.Beijing2017	Glyma.04G131200(dist=19775),Glyma.04G131300(dist=3936)	Seed genistein 8-4
4	18491375	2.87224e-07	6.54178	intergenic	Daidzin.Beijing2017	Glyma.04G131400(dist=32995),Glyma.04G131500(dist=73824)	Seed genistein 8-4
4	21130918	1.26018e-07	6.89957	intergenic	Daidzin.Beijing2017	Glyma.04G137700(dist=1957),Glyma.04G137800(dist=44955)	Seed genistein 8-4
4	21360755	1.34114e-09	8.87252	intergenic	Daidzin.Beijing2017	Glyma.04G138100(dist=52137),Glyma.04G138200(dist=33775)	Seed genistein 8-4
4	22962317	3.04545e-09	8.51635	intergenic	Daidzin.Beijing2017	Glyma.04G140300(dist=61809),Glyma.04G140400(dist=3294)	Seed genistein 8-2
4	27219941	6.98109e-07	6.15608	intergenic	Daidzin.Beijing2017	Glyma.04G145900(dist=121490),Glyma.04G146000(dist=122054)	Seed genistein 8-2
4	31546132	2.86666e-08	7.54262	intergenic	Daidzin.Beijing2017	Glyma.04G149100(dist=63954),Glyma.04G149200(dist=294048)	Seed daidzein 6-1
4	33036160	7.48766e-08	7.12565	intergenic	Daidzin.Beijing2017	Glyma.04G150700(dist=110716),Glyma.04G150800(dist=7940)	Seed daidzein 6-1
4	33864606	4.61544e-08	7.33579	intergenic	Daidzin.Beijing2017	Glyma.04G151900(dist=11631),Glyma.04G152000(dist=8805)	Seed daidzein 6-1
4	39142585	6.35561e-09	8.19684	intergenic	Daidzin.Beijing2017	Glyma.04G159100(dist=28402),Glyma.04G159200(dist=73925)	Seed daidzein 6-1
4	41431592	6.0473e-08	7.21844	intergenic	Daidzin.Beijing2017	Glyma.04G165500(dist=35477),Glyma.04G165600(dist=52235)	Seed daidzein 6-1
4	46970133	1.64493e-08	7.78385	intergenic	Daidzin.Beijing2017	Glyma.04G197500(dist=11737),Glyma.04G197600(dist=1916)	Seed daidzein 8-5
4	47348826	2.60143e-07	6.58479	upstream	Daidzin.Beijing2017	Glyma.04G200700	Seed daidzein 8-5	UniRef100_G7IDD7 Fibrillarin n=1 Tax=Medicago truncatula RepID=G7IDD7_MEDTR
4	47710684	9.52855e-07	6.02097	intergenic	Daidzin.Beijing2017	Glyma.04G204600(dist=10166),Glyma.04G204700(dist=3848)	Seed daidzein 8-5
4	47911610	1.61914e-10	9.79072	intergenic	Daidzin.Beijing2017	Glyma.04G206500(dist=3105),Glyma.04G206600(dist=4710)	Seed daidzein 8-5
5	5956142	5.54724e-08	7.25592	intergenic	Daidzin.Beijing2017	Glyma.05G062700(dist=2017),Glyma.05G062800(dist=5806)
5	29660658	9.94256e-07	6.0025	intergenic	Daidzin.Beijing2017	Glyma.05G111400(dist=19902),Glyma.05G111500(dist=68730)	Seed daidzein 13-12
5	30075206	5.38506e-09	8.26881	intergenic	Daidzin.Beijing2017	Glyma.05G113400(dist=8673),Glyma.05G113500(dist=29877)	Seed daidzein 13-12
5	30243032	8.8849e-09	8.05135	intergenic	Daidzin.Beijing2017	Glyma.05G114100(dist=14835),Glyma.05G114200(dist=22454)	Seed daidzein 13-12
5	30322418	7.81384e-08	7.10714	intergenic	Daidzin.Beijing2017	Glyma.05G114300(dist=15076),Glyma.05G114400(dist=25889)	Seed daidzein 13-12
5	30387776	5.8685e-08	7.23147	intergenic	Daidzin.Beijing2017	Glyma.05G114500(dist=13561),Glyma.05G114600(dist=61542)	Seed daidzein 13-12
5	30471783	4.10256e-07	6.38695	intergenic	Daidzin.Beijing2017	Glyma.05G114700(dist=17084),Glyma.05G114800(dist=3596)	Seed daidzein 13-12
5	30507979	4.31976e-07	6.36454	intergenic	Daidzin.Beijing2017	Glyma.05G114900(dist=23497),Glyma.05G115000(dist=5308)	Seed daidzein 13-12
5	30551573	5.7451e-09	8.2407	intergenic	Daidzin.Beijing2017	Glyma.05G115100(dist=26383),Glyma.05G115200(dist=4492)	Seed daidzein 13-12
5	30763093	8.45688e-07	6.07279	intergenic	Daidzin.Beijing2017	Glyma.05G115800(dist=60440),Glyma.05G115900(dist=17424)	Seed daidzein 13-12
5	30794587	1.04765e-07	6.97978	intergenic	Daidzin.Beijing2017	Glyma.05G115900(dist=12248),Glyma.05G116000(dist=28888)	Seed daidzein 13-12
5	30878929	6.3739e-07	6.19559	intergenic	Daidzin.Beijing2017	Glyma.05G116200(dist=20825),Glyma.05G116300(dist=19642)	Seed daidzein 13-12
5	31005065	5.4177e-09	8.26619	intergenic	Daidzin.Beijing2017	Glyma.05G117100(dist=10651),Glyma.05G117200(dist=7724)	Seed daidzein 13-12
5	31005809	2.3221e-07	6.63412	intergenic	Daidzin.Beijing2017	Glyma.05G117100(dist=11395),Glyma.05G117200(dist=6980)	Seed daidzein 13-12
5	31254027	5.70945e-10	9.24341	downstream	Daidzin.Beijing2017	Glyma.05G119600	Seed daidzein 13-12	UniRef100_F6MF11 Somatic embryogenesis receptor-like kise 3 protein n=1 Tax=Gossypium hirsutum RepID=F6MF11_GOSHI
5	31264616	1.56114e-09	8.80656	intergenic	Daidzin.Beijing2017	Glyma.05G119600(dist=1993),Glyma.05G119700(dist=5338)	Seed daidzein 13-12
5	32010989	4.24654e-08	7.37197	upstream	Daidzin.Beijing2017	Glyma.05G127000	Seed daidzein 13-12
5	32041872	6.57901e-07	6.18184	synonymous SNV	Daidzin.Beijing2017	Glyma.05G127500:Glyma.05G127500.1:exon1:c.A240G:p.S80S,Glyma.05G127500:Glyma.05G127500.2:exon1:c.A240G:p.S80S,	Seed daidzein 13-12	UniRef100_U5GVA1 Calcium-activated outward-rectifying potassium channel 3 family protein n=1 Tax=Populus trichocarpa RepID=U5GVA1_POPTR
5	33027797	7.38198e-07	6.13183	intronic	Daidzin.Beijing2017	Glyma.05G137700	Seed daidzein 13-12	UniRef100_Q1WIR8 PIF-like transposase n=1 Tax=Daucus carota RepID=Q1WIR8_DAUCA
6	1830955	1.7192e-07	6.76467	UTR3	Daidzin.Beijing2017	Glyma.06G024400	Seed daidzein 10-1	UniRef100_D7KT65 ER lumen protein retaining receptor family protein n=1 Tax=Arabidopsis lyrata subsp. lyrata RepID=D7KT65_ARALL
6	2324501	6.97006e-09	8.15676	intergenic	Daidzin.Beijing2017	Glyma.06G029600(dist=9536),Glyma.06G029700(dist=3861)	Seed daidzein 5-2
6	11845868	7.18637e-07	6.14349	intergenic	Daidzin.Beijing2017	Glyma.06G145200(dist=4548),Glyma.06G145300(dist=3667)
6	11853151	8.87172e-07	6.05199	intergenic	Daidzin.Beijing2017	Glyma.06G145300(dist=1480),Glyma.06G145400(dist=10670)
6	11856853	9.90916e-07	6.00396	intergenic	Daidzin.Beijing2017	Glyma.06G145300(dist=5182),Glyma.06G145400(dist=6968)
6	11860488	4.12791e-07	6.38427	intergenic	Daidzin.Beijing2017	Glyma.06G145300(dist=8817),Glyma.06G145400(dist=3333)
6	18145965	1.20639e-12	11.9185	intergenic	Daidzin.Beijing2017	Glyma.06G198800(dist=64271),Glyma.06G198900(dist=27460)	Seed daidzein 10-1
6	21255720	6.87469e-07	6.16275	nonsynonymous SNV	Daidzin.Beijing2017	Glyma.06G212100:Glyma.06G212100.2:exon2:c.G2666A:p.R889Q,Glyma.06G212100:Glyma.06G212100.1:exon3:c.G2666A:p.R889Q,	Seed daidzein 5-2
6	23661646	1.39247e-10	9.85621	intergenic	Daidzin.Beijing2017	Glyma.06G218500(dist=10918),Glyma.06G218700(dist=147056)	Seed daidzein 5-2
6	24050290	1.05963e-09	8.97485	intergenic	Daidzin.Beijing2017	Glyma.06G218900(dist=73405),Glyma.06G219000(dist=52601)	Seed daidzein 5-2
6	24339153	1.31297e-08	7.88175	intergenic	Daidzin.Beijing2017	Glyma.06G219000(dist=234678),Glyma.06G219100(dist=112608)	Seed daidzein 5-2
6	25314386	2.60704e-07	6.58385	intergenic	Daidzin.Beijing2017	Glyma.06G220000(dist=28559),Glyma.06G220100(dist=51195)	Seed daidzein 5-2
6	26174794	1.80043e-09	8.74462	intergenic	Daidzin.Beijing2017	Glyma.06G220300(dist=13908),Glyma.06G220400(dist=10769)	Seed daidzein 5-2
6	27338035	3.79163e-08	7.42117	intergenic	Daidzin.Beijing2017	Glyma.06G221200(dist=175711),Glyma.06G221300(dist=124886)	Seed daidzein 5-2
6	28069121	1.52898e-07	6.8156	intergenic	Daidzin.Beijing2017	Glyma.06G221600(dist=120535),Glyma.06G221700(dist=70475)	Seed daidzein 5-2
6	28296848	9.93279e-08	7.00293	intergenic	Daidzin.Beijing2017	Glyma.06G221700(dist=154541),Glyma.06G221800(dist=109329)	Seed daidzein 5-2
6	30696427	2.45219e-07	6.61045	intergenic	Daidzin.Beijing2017	Glyma.06G224800(dist=96910),Glyma.06G224900(dist=10629)	Seed daidzein 10-1
6	31576476	5.81359e-07	6.23556	intergenic	Daidzin.Beijing2017	Glyma.06G225800(dist=49437),Glyma.06G226000(dist=1221602)	Seed daidzein 10-1
6	32167990	7.97399e-07	6.09832	intergenic	Daidzin.Beijing2017	Glyma.06G225800(dist=640951),Glyma.06G226000(dist=630088)	Seed daidzein 10-1
6	33524173	9.46191e-07	6.02402	intergenic	Daidzin.Beijing2017	Glyma.06G226800(dist=121375),Glyma.06G226900(dist=619441)	Seed daidzein 10-1
6	36308844	9.37572e-09	8.028	intergenic	Daidzin.Beijing2017	Glyma.06G231600(dist=44369),Glyma.06G231700(dist=5168)	Seed daidzein 10-1
6	37132666	2.39433e-07	6.62082	intergenic	Daidzin.Beijing2017	Glyma.06G233100(dist=140934),Glyma.06G233200(dist=14962)	Seed daidzein 10-1
6	40509805	9.93325e-07	6.00291	upstream	Daidzin.Beijing2017	Glyma.06G243500	Seed genistein 3-2	UniRef100_G7L419 GH3 family protein n=1 Tax=Medicago truncatula RepID=G7L419_MEDTR
7	2934543	3.14125e-08	7.5029	intergenic	Daidzin.Beijing2017	Glyma.07G036200(dist=1107),Glyma.07G036300(dist=3180)	Seed daidzein 2-3
7	4280314	6.07381e-07	6.21654	intergenic	Daidzin.Beijing2017	Glyma.07G050200(dist=5338),Glyma.07G050300(dist=3669)	Seed daidzein 2-4
7	5570461	5.5703e-07	6.25412	synonymous SNV	Daidzin.Beijing2017	Glyma.07G062900:Glyma.07G062900.4:exon7:c.C5550G:p.L1850L,Glyma.07G062900:Glyma.07G062900.1:exon9:c.C5550G:p.L1850L,Glyma.07G062900:Glyma.07G062900.2:exon7:c.C5550G:p.L1850L,Glyma.07G062900:Glyma.07G062900.3:exon7:c.C5550G:p.L1850L,	Seed daidzein 2-4	UniRef100_R4HCC8 Rpp4 candidate R10 n=2 Tax=Glycine max RepID=R4HCC8_SOYBN
7	6231170	5.60046e-07	6.25178	intergenic	Daidzin.Beijing2017	Glyma.07G068900(dist=3692),Glyma.07G069000(dist=1676)	Seed daidzein 2-4
7	6267131	1.62781e-07	6.7884	intergenic	Daidzin.Beijing2017	Glyma.07G069300(dist=1352),Glyma.07G069400(dist=3045)	Seed daidzein 2-4
7	6275036	9.1904e-07	6.03667	synonymous SNV	Daidzin.Beijing2017	Glyma.07G069400:Glyma.07G069400.1:exon11:c.T3891C:p.N1297N,Glyma.07G069400:Glyma.07G069400.2:exon11:c.T3891C:p.N1297N,	Seed daidzein 2-4	UniRef100_G7LBQ1 ATP-dependent helicase BRM n=2 Tax=Medicago truncatula RepID=G7LBQ1_MEDTR
7	6293002	4.53425e-07	6.34349	intergenic	Daidzin.Beijing2017	Glyma.07G069400(dist=9915),Glyma.07G069500(dist=11095)	Seed daidzein 2-4
7	6293046	2.26347e-07	6.64523	intergenic	Daidzin.Beijing2017	Glyma.07G069400(dist=9959),Glyma.07G069500(dist=11051)	Seed daidzein 2-4
7	6293198	2.59563e-07	6.58576	intergenic	Daidzin.Beijing2017	Glyma.07G069400(dist=10111),Glyma.07G069500(dist=10899)	Seed daidzein 2-4
7	6293199	3.29942e-07	6.48156	intergenic	Daidzin.Beijing2017	Glyma.07G069400(dist=10112),Glyma.07G069500(dist=10898)	Seed daidzein 2-4
7	6293558	5.29592e-08	7.27606	intergenic	Daidzin.Beijing2017	Glyma.07G069400(dist=10471),Glyma.07G069500(dist=10539)	Seed daidzein 2-4
7	6294238	7.76758e-07	6.10971	intergenic	Daidzin.Beijing2017	Glyma.07G069400(dist=11151),Glyma.07G069500(dist=9859)	Seed daidzein 2-4
7	6294474	9.30258e-07	6.0314	intergenic	Daidzin.Beijing2017	Glyma.07G069400(dist=11387),Glyma.07G069500(dist=9623)	Seed daidzein 2-4
7	6294631	1.38678e-07	6.85799	intergenic	Daidzin.Beijing2017	Glyma.07G069400(dist=11544),Glyma.07G069500(dist=9466)	Seed daidzein 2-4
7	6294804	4.16822e-07	6.38005	intergenic	Daidzin.Beijing2017	Glyma.07G069400(dist=11717),Glyma.07G069500(dist=9293)	Seed daidzein 2-4
7	6295594	8.77031e-07	6.05699	intergenic	Daidzin.Beijing2017	Glyma.07G069400(dist=12507),Glyma.07G069500(dist=8503)	Seed daidzein 2-4
7	6326065	2.86957e-07	6.54218	intergenic	Daidzin.Beijing2017	Glyma.07G069700(dist=4939),Glyma.07G069800(dist=2769)	Seed daidzein 2-4
7	6442203	9.20874e-07	6.0358	upstream;downstream	Daidzin.Beijing2017	Glyma.07G070800;Glyma.07G070900	Seed daidzein 2-4	UniRef100_B9HID6 DEFORMED ROOTS AND LEAVES 1 family protein n=1 Tax=Populus trichocarpa RepID=B9HID6_POPTR
7	6442701	8.20685e-07	6.08582	downstream	Daidzin.Beijing2017	Glyma.07G070900	Seed daidzein 2-4
7	6442861	2.15465e-07	6.66662	downstream	Daidzin.Beijing2017	Glyma.07G070900	Seed daidzein 2-4
7	6447752	9.84146e-07	6.00694	nonsynonymous SNV	Daidzin.Beijing2017	Glyma.07G070900:Glyma.07G070900.1:exon3:c.C568G:p.P190A,	Seed genistein 2-3
7	6552828	5.0872e-08	7.29352	intergenic	Daidzin.Beijing2017	Glyma.07G072200(dist=3166),Glyma.07G072300(dist=8110)	Seed genistein 2-3
7	7154305	1.56272e-07	6.80612	UTR5	Daidzin.Beijing2017	Glyma.07G078300	Seed genistein 2-3	UniRef100_Q6R4Q7 Splicing factor-like protein n=1 Tax=Vitis riparia RepID=Q6R4Q7_VITRI
7	7155517	6.5948e-07	6.1808	intergenic	Daidzin.Beijing2017	Glyma.07G078300(dist=1039),Glyma.07G078600(dist=3304)	Seed genistein 2-3
7	7156801	3.44111e-07	6.4633	intergenic	Daidzin.Beijing2017	Glyma.07G078300(dist=2323),Glyma.07G078600(dist=2020)	Seed genistein 2-3
7	7157892	8.07981e-09	8.0926	downstream	Daidzin.Beijing2017	Glyma.07G078600	Seed genistein 2-3	UniRef100_UPI0001936E04 AP2/ERF domain-containing transcription factor n=1 Tax=Populus trichocarpa RepID=UPI0001936E04
7	7158526	9.3063e-09	8.03122	downstream	Daidzin.Beijing2017	Glyma.07G078600	Seed genistein 2-3	UniRef100_UPI0001936E04 AP2/ERF domain-containing transcription factor n=1 Tax=Populus trichocarpa RepID=UPI0001936E04
7	7160320	4.44622e-07	6.35201	UTR5	Daidzin.Beijing2017	Glyma.07G078600	Seed genistein 2-3	UniRef100_UPI0001936E04 AP2/ERF domain-containing transcription factor n=1 Tax=Populus trichocarpa RepID=UPI0001936E04
7	7162764	9.43601e-08	7.02521	intergenic	Daidzin.Beijing2017	Glyma.07G078600(dist=2363),Glyma.07G078700(dist=12784)	Seed genistein 2-3
7	7167560	1.85521e-07	6.73161	intergenic	Daidzin.Beijing2017	Glyma.07G078600(dist=7159),Glyma.07G078700(dist=7988)	Seed genistein 2-3
7	7168130	2.54375e-07	6.59453	intergenic	Daidzin.Beijing2017	Glyma.07G078600(dist=7729),Glyma.07G078700(dist=7418)	Seed genistein 2-3
7	7168131	2.98318e-07	6.52532	intergenic	Daidzin.Beijing2017	Glyma.07G078600(dist=7730),Glyma.07G078700(dist=7417)	Seed genistein 2-3
7	7168140	1.19305e-07	6.92334	intergenic	Daidzin.Beijing2017	Glyma.07G078600(dist=7739),Glyma.07G078700(dist=7408)	Seed genistein 2-3
7	7168202	3.629e-07	6.44021	intergenic	Daidzin.Beijing2017	Glyma.07G078600(dist=7801),Glyma.07G078700(dist=7346)	Seed genistein 2-3
7	7168264	2.28659e-08	7.64081	intergenic	Daidzin.Beijing2017	Glyma.07G078600(dist=7863),Glyma.07G078700(dist=7284)	Seed genistein 2-3
7	7169834	1.31489e-07	6.88111	intergenic	Daidzin.Beijing2017	Glyma.07G078600(dist=9433),Glyma.07G078700(dist=5714)	Seed genistein 2-3
7	7169926	3.09379e-07	6.50951	intergenic	Daidzin.Beijing2017	Glyma.07G078600(dist=9525),Glyma.07G078700(dist=5622)	Seed genistein 2-3
7	7170523	5.95518e-07	6.22511	intergenic	Daidzin.Beijing2017	Glyma.07G078600(dist=10122),Glyma.07G078700(dist=5025)	Seed genistein 2-3
7	7170530	2.07634e-07	6.6827	intergenic	Daidzin.Beijing2017	Glyma.07G078600(dist=10129),Glyma.07G078700(dist=5018)	Seed genistein 2-3
7	7170971	1.42046e-08	7.84757	intergenic	Daidzin.Beijing2017	Glyma.07G078600(dist=10570),Glyma.07G078700(dist=4577)	Seed genistein 2-3
7	7171715	5.2776e-07	6.27756	intergenic	Daidzin.Beijing2017	Glyma.07G078600(dist=11314),Glyma.07G078700(dist=3833)	Seed genistein 2-3
7	7171925	2.57894e-07	6.58856	intergenic	Daidzin.Beijing2017	Glyma.07G078600(dist=11524),Glyma.07G078700(dist=3623)	Seed genistein 2-3
7	7173346	8.3042e-07	6.0807	intergenic	Daidzin.Beijing2017	Glyma.07G078600(dist=12945),Glyma.07G078700(dist=2202)	Seed genistein 2-3
7	7173736	2.60675e-07	6.5839	intergenic	Daidzin.Beijing2017	Glyma.07G078600(dist=13335),Glyma.07G078700(dist=1812)	Seed genistein 2-3
7	7174255	4.81644e-07	6.31727	intergenic	Daidzin.Beijing2017	Glyma.07G078600(dist=13854),Glyma.07G078700(dist=1293)	Seed genistein 2-3
7	7174637	1.70095e-07	6.76931	upstream	Daidzin.Beijing2017	Glyma.07G078700	Seed genistein 2-3	UniRef100_B6TNS1 Xyloglucan endotransglucosylase/hydrolase protein 5 n=1 Tax=Zea mays RepID=B6TNS1_MAIZE
7	7174741	2.69026e-07	6.57021	upstream	Daidzin.Beijing2017	Glyma.07G078700	Seed genistein 2-3	UniRef100_B6TNS1 Xyloglucan endotransglucosylase/hydrolase protein 5 n=1 Tax=Zea mays RepID=B6TNS1_MAIZE
7	7175106	5.77991e-08	7.23808	upstream	Daidzin.Beijing2017	Glyma.07G078700	Seed genistein 2-3	UniRef100_B6TNS1 Xyloglucan endotransglucosylase/hydrolase protein 5 n=1 Tax=Zea mays RepID=B6TNS1_MAIZE
7	7181016	8.59614e-08	7.0657	intergenic	Daidzin.Beijing2017	Glyma.07G078700(dist=3636),Glyma.07G078800(dist=1112)	Seed genistein 2-3
7	7182170	7.30857e-09	8.13617	UTR5	Daidzin.Beijing2017	Glyma.07G078800	Seed genistein 2-3	UniRef100_A2Q3Q2 RING finger protein n=1 Tax=Medicago truncatula RepID=A2Q3Q2_MEDTR
7	7182440	8.48834e-08	7.07118	UTR5	Daidzin.Beijing2017	Glyma.07G078800	Seed genistein 2-3	UniRef100_A2Q3Q2 RING finger protein n=1 Tax=Medicago truncatula RepID=A2Q3Q2_MEDTR
7	7183544	3.9006e-08	7.40887	intronic	Daidzin.Beijing2017	Glyma.07G078800	Seed genistein 2-3	UniRef100_A2Q3Q2 RING finger protein n=1 Tax=Medicago truncatula RepID=A2Q3Q2_MEDTR
7	7183966	2.08295e-08	7.68132	synonymous SNV	Daidzin.Beijing2017	Glyma.07G078800:Glyma.07G078800.1:exon3:c.A468T:p.P156P,	Seed genistein 2-3	UniRef100_A2Q3Q2 RING finger protein n=1 Tax=Medicago truncatula RepID=A2Q3Q2_MEDTR
7	7184089	1.07731e-07	6.96766	UTR3	Daidzin.Beijing2017	Glyma.07G078800	Seed genistein 2-3	UniRef100_A2Q3Q2 RING finger protein n=1 Tax=Medicago truncatula RepID=A2Q3Q2_MEDTR
7	7184740	7.08225e-07	6.14983	downstream	Daidzin.Beijing2017	Glyma.07G078800	Seed genistein 2-3	UniRef100_A2Q3Q2 RING finger protein n=1 Tax=Medicago truncatula RepID=A2Q3Q2_MEDTR
7	7185127	3.0345e-08	7.51791	downstream	Daidzin.Beijing2017	Glyma.07G078800	Seed genistein 2-3	UniRef100_A2Q3Q2 RING finger protein n=1 Tax=Medicago truncatula RepID=A2Q3Q2_MEDTR
7	7186259	1.66592e-07	6.77834	intergenic	Daidzin.Beijing2017	Glyma.07G078800(dist=2058),Glyma.07G078900(dist=1103)	Seed genistein 2-3
7	7186852	1.30316e-07	6.885	upstream	Daidzin.Beijing2017	Glyma.07G078900	Seed genistein 2-3	UniRef100_Q9LEW8 Protein-ribulosamine 3-kise, chloroplastic n=1 Tax=Arabidopsis thalia RepID=FN3KR_ARATH
7	7187207	4.48076e-07	6.34865	upstream	Daidzin.Beijing2017	Glyma.07G078900	Seed genistein 2-3	UniRef100_Q9LEW8 Protein-ribulosamine 3-kise, chloroplastic n=1 Tax=Arabidopsis thalia RepID=FN3KR_ARATH
7	7187302	6.2984e-08	7.20077	upstream	Daidzin.Beijing2017	Glyma.07G078900	Seed genistein 2-3	UniRef100_Q9LEW8 Protein-ribulosamine 3-kise, chloroplastic n=1 Tax=Arabidopsis thalia RepID=FN3KR_ARATH
7	7187680	1.08049e-07	6.96638	intronic	Daidzin.Beijing2017	Glyma.07G078900	Seed genistein 2-3	UniRef100_Q9LEW8 Protein-ribulosamine 3-kise, chloroplastic n=1 Tax=Arabidopsis thalia RepID=FN3KR_ARATH
7	7187955	3.50658e-08	7.45512	intronic	Daidzin.Beijing2017	Glyma.07G078900	Seed genistein 2-3	UniRef100_Q9LEW8 Protein-ribulosamine 3-kise, chloroplastic n=1 Tax=Arabidopsis thalia RepID=FN3KR_ARATH
7	7188432	2.63131e-08	7.57983	synonymous SNV	Daidzin.Beijing2017	Glyma.07G078900:Glyma.07G078900.6:exon3:c.T348C:p.A116A,Glyma.07G078900:Glyma.07G078900.1:exon3:c.T249C:p.A83A,Glyma.07G078900:Glyma.07G078900.2:exon3:c.T348C:p.A116A,Glyma.07G078900:Glyma.07G078900.7:exon3:c.T348C:p.A116A,Glyma.07G078900:Glyma.07G078900.5:exon3:c.T348C:p.A116A,Glyma.07G078900:Glyma.07G078900.3:exon2:c.T183C:p.A61A,Glyma.07G078900:Glyma.07G078900.4:exon3:c.T348C:p.A116A,	Seed genistein 2-3	UniRef100_Q9LEW8 Protein-ribulosamine 3-kise, chloroplastic n=1 Tax=Arabidopsis thalia RepID=FN3KR_ARATH
7	7188808	3.70021e-07	6.43177	nonsynonymous SNV	Daidzin.Beijing2017	Glyma.07G078900:Glyma.07G078900.7:exon5:c.A559T:p.N187Y,	Seed genistein 2-3	UniRef100_Q9LEW8 Protein-ribulosamine 3-kise, chloroplastic n=1 Tax=Arabidopsis thalia RepID=FN3KR_ARATH
7	7189172	3.45217e-08	7.46191	UTR3	Daidzin.Beijing2017	Glyma.07G078900	Seed genistein 2-3	UniRef100_Q9LEW8 Protein-ribulosamine 3-kise, chloroplastic n=1 Tax=Arabidopsis thalia RepID=FN3KR_ARATH
7	7190269	1.01431e-07	6.99383	intronic	Daidzin.Beijing2017	Glyma.07G078900	Seed genistein 2-3	UniRef100_Q9LEW8 Protein-ribulosamine 3-kise, chloroplastic n=1 Tax=Arabidopsis thalia RepID=FN3KR_ARATH
7	7190564	1.7052e-07	6.76822	intronic	Daidzin.Beijing2017	Glyma.07G078900	Seed genistein 2-3	UniRef100_Q9LEW8 Protein-ribulosamine 3-kise, chloroplastic n=1 Tax=Arabidopsis thalia RepID=FN3KR_ARATH
7	7192409	2.19613e-08	7.65834	downstream	Daidzin.Beijing2017	Glyma.07G078900,Glyma.07G079000	Seed genistein 2-3	UniRef100_Q9LEW8 Protein-ribulosamine 3-kise, chloroplastic n=1 Tax=Arabidopsis thalia RepID=FN3KR_ARATH
7	7192458	3.51104e-08	7.45456	downstream	Daidzin.Beijing2017	Glyma.07G078900,Glyma.07G079000	Seed genistein 2-3	UniRef100_Q9LEW8 Protein-ribulosamine 3-kise, chloroplastic n=1 Tax=Arabidopsis thalia RepID=FN3KR_ARATH
7	7192714	1.79744e-07	6.74535	downstream	Daidzin.Beijing2017	Glyma.07G078900,Glyma.07G079000	Seed genistein 2-3	UniRef100_Q9LEW8 Protein-ribulosamine 3-kise, chloroplastic n=1 Tax=Arabidopsis thalia RepID=FN3KR_ARATH
7	7193377	1.78637e-07	6.74803	UTR3	Daidzin.Beijing2017	Glyma.07G079000	Seed genistein 2-3	UniRef100_B6UC09 Two-component response regulator ARR11 n=1 Tax=Zea mays RepID=B6UC09_MAIZE
7	7194061	7.88727e-08	7.10307	nonsynonymous SNV	Daidzin.Beijing2017	Glyma.07G079000:Glyma.07G079000.2:exon6:c.C932T:p.T311I,Glyma.07G079000:Glyma.07G079000.1:exon5:c.C1010T:p.T337I,	Seed genistein 2-3	UniRef100_B6UC09 Two-component response regulator ARR11 n=1 Tax=Zea mays RepID=B6UC09_MAIZE
7	7194704	2.14134e-08	7.66931	intronic	Daidzin.Beijing2017	Glyma.07G079000	Seed genistein 2-3	UniRef100_B6UC09 Two-component response regulator ARR11 n=1 Tax=Zea mays RepID=B6UC09_MAIZE
7	7195952	1.68999e-07	6.77212	intronic	Daidzin.Beijing2017	Glyma.07G079000	Seed genistein 2-3	UniRef100_B6UC09 Two-component response regulator ARR11 n=1 Tax=Zea mays RepID=B6UC09_MAIZE
7	7196948	7.57228e-07	6.12077	nonsynonymous SNV	Daidzin.Beijing2017	Glyma.07G079000:Glyma.07G079000.1:exon1:c.G76C:p.E26Q,	Seed genistein 2-3	UniRef100_B6UC09 Two-component response regulator ARR11 n=1 Tax=Zea mays RepID=B6UC09_MAIZE
7	7200188	2.37044e-08	7.62517	UTR3	Daidzin.Beijing2017	Glyma.07G079100	Seed genistein 2-3
7	7200304	3.26363e-08	7.4863	UTR3	Daidzin.Beijing2017	Glyma.07G079100	Seed genistein 2-3
7	7201211	1.10962e-07	6.95482	synonymous SNV	Daidzin.Beijing2017	Glyma.07G079300:Glyma.07G079300.1:exon1:c.C81A:p.L27L,	Seed genistein 2-3
7	7202875	5.35949e-07	6.27088	UTR3	Daidzin.Beijing2017	Glyma.07G079100	Seed genistein 2-3
7	7208904	8.21244e-07	6.08553	intergenic	Daidzin.Beijing2017	Glyma.07G079400(dist=2122),Glyma.07G079500(dist=5257)	Seed genistein 2-3
7	7209060	6.75076e-07	6.17065	intergenic	Daidzin.Beijing2017	Glyma.07G079400(dist=2278),Glyma.07G079500(dist=5101)	Seed genistein 2-3
7	7209604	2.39931e-07	6.61991	intergenic	Daidzin.Beijing2017	Glyma.07G079400(dist=2822),Glyma.07G079500(dist=4557)	Seed genistein 2-3
7	7209959	1.93577e-07	6.71315	intergenic	Daidzin.Beijing2017	Glyma.07G079400(dist=3177),Glyma.07G079500(dist=4202)	Seed genistein 2-3
7	7210070	5.32638e-07	6.27357	intergenic	Daidzin.Beijing2017	Glyma.07G079400(dist=3288),Glyma.07G079500(dist=4091)	Seed genistein 2-3
7	7210329	1.97099e-07	6.70532	intergenic	Daidzin.Beijing2017	Glyma.07G079400(dist=3547),Glyma.07G079500(dist=3832)	Seed genistein 2-3
7	7214124	1.47912e-07	6.83	upstream	Daidzin.Beijing2017	Glyma.07G079500	Seed genistein 2-3
7	7220160	1.11412e-07	6.95307	intergenic	Daidzin.Beijing2017	Glyma.07G079500(dist=2827),Glyma.07G079600(dist=17623)	Seed genistein 2-3
7	7220210	2.03492e-08	7.69145	intergenic	Daidzin.Beijing2017	Glyma.07G079500(dist=2877),Glyma.07G079600(dist=17573)	Seed genistein 2-3
7	7228831	1.87948e-08	7.72596	intergenic	Daidzin.Beijing2017	Glyma.07G079500(dist=11498),Glyma.07G079600(dist=8952)	Seed genistein 2-3
7	7230620	6.38245e-07	6.19501	intergenic	Daidzin.Beijing2017	Glyma.07G079500(dist=13287),Glyma.07G079600(dist=7163)	Seed genistein 2-3
7	7237634	3.05983e-07	6.5143	upstream	Daidzin.Beijing2017	Glyma.07G079600	Seed genistein 2-3	UniRef100_B9ID24 Peptidoglycan-binding LysM domain-containing family protein (Fragment) n=1 Tax=Populus trichocarpa RepID=B9ID24_POPTR
7	7237881	5.40718e-07	6.26703	UTR5	Daidzin.Beijing2017	Glyma.07G079600	Seed genistein 2-3	UniRef100_B9ID24 Peptidoglycan-binding LysM domain-containing family protein (Fragment) n=1 Tax=Populus trichocarpa RepID=B9ID24_POPTR
7	7247268	8.14171e-07	6.08928	intergenic	Daidzin.Beijing2017	Glyma.07G079600(dist=8667),Glyma.07G079700(dist=1469)	Seed genistein 2-3
7	7249835	8.78963e-07	6.05603	intronic	Daidzin.Beijing2017	Glyma.07G079700	Seed genistein 2-3	UniRef100_I1KII8 ATPase AS1 homolog n=1 Tax=Glycine max RepID=I1KII8_SOYBN
7	7250091	2.65755e-08	7.57552	intronic	Daidzin.Beijing2017	Glyma.07G079700	Seed genistein 2-3	UniRef100_I1KII8 ATPase AS1 homolog n=1 Tax=Glycine max RepID=I1KII8_SOYBN
7	7259039	3.36053e-09	8.47359	upstream	Daidzin.Beijing2017	Glyma.07G079800	Seed genistein 2-3
7	7262154	1.97334e-07	6.7048	intronic	Daidzin.Beijing2017	Glyma.07G079800	Seed genistein 2-3
7	7290621	2.14294e-08	7.66899	UTR3	Daidzin.Beijing2017	Glyma.07G080200	Seed genistein 2-3	UniRef100_B9IC88 SHRUNKEN SEED 1 family protein n=1 Tax=Populus trichocarpa RepID=B9IC88_POPTR
7	7335414	3.7586e-07	6.42497	upstream	Daidzin.Beijing2017	Glyma.07G080600	Seed genistein 2-3	UniRef100_G7JQ72 Receptor-like protein kise n=1 Tax=Medicago truncatula RepID=G7JQ72_MEDTR
7	7340216	8.53713e-07	6.06869	downstream	Daidzin.Beijing2017	Glyma.07G080600	Seed genistein 2-3	UniRef100_G7JQ72 Receptor-like protein kise n=1 Tax=Medicago truncatula RepID=G7JQ72_MEDTR
7	7347328	3.04837e-07	6.51593	intergenic	Daidzin.Beijing2017	Glyma.07G080700(dist=1640),Glyma.07G080800(dist=11454)	Seed genistein 2-3
7	7348239	1.20784e-07	6.91799	intergenic	Daidzin.Beijing2017	Glyma.07G080700(dist=2551),Glyma.07G080800(dist=10543)	Seed genistein 2-3
7	7348845	1.50469e-07	6.82255	intergenic	Daidzin.Beijing2017	Glyma.07G080700(dist=3157),Glyma.07G080800(dist=9937)	Seed genistein 2-3
7	7349366	6.60852e-07	6.1799	intergenic	Daidzin.Beijing2017	Glyma.07G080700(dist=3678),Glyma.07G080800(dist=9416)	Seed genistein 2-3
7	7349851	3.03289e-07	6.51814	intergenic	Daidzin.Beijing2017	Glyma.07G080700(dist=4163),Glyma.07G080800(dist=8931)	Seed genistein 2-3
7	7353063	9.51819e-08	7.02145	intergenic	Daidzin.Beijing2017	Glyma.07G080700(dist=7375),Glyma.07G080800(dist=5719)	Seed genistein 2-3
7	7353181	1.70422e-07	6.76847	intergenic	Daidzin.Beijing2017	Glyma.07G080700(dist=7493),Glyma.07G080800(dist=5601)	Seed genistein 2-3
7	7353783	2.79925e-07	6.55296	intergenic	Daidzin.Beijing2017	Glyma.07G080700(dist=8095),Glyma.07G080800(dist=4999)	Seed genistein 2-3
7	7354014	2.34379e-07	6.63008	intergenic	Daidzin.Beijing2017	Glyma.07G080700(dist=8326),Glyma.07G080800(dist=4768)	Seed genistein 2-3
7	7355120	7.32335e-07	6.13529	intergenic	Daidzin.Beijing2017	Glyma.07G080700(dist=9432),Glyma.07G080800(dist=3662)	Seed genistein 2-3
7	7355210	4.90744e-07	6.30915	intergenic	Daidzin.Beijing2017	Glyma.07G080700(dist=9522),Glyma.07G080800(dist=3572)	Seed genistein 2-3
7	7355370	9.11237e-07	6.04037	intergenic	Daidzin.Beijing2017	Glyma.07G080700(dist=9682),Glyma.07G080800(dist=3412)	Seed genistein 2-3
7	7355608	8.38818e-07	6.07633	intergenic	Daidzin.Beijing2017	Glyma.07G080700(dist=9920),Glyma.07G080800(dist=3174)	Seed genistein 2-3
7	7366282	5.50829e-08	7.25898	intronic	Daidzin.Beijing2017	Glyma.07G080800	Seed genistein 2-3	UniRef100_E6NU22 JHL05D22.3 protein n=1 Tax=Jatropha curcas RepID=E6NU22_JATCU
7	7367855	9.32949e-07	6.03014	downstream	Daidzin.Beijing2017	Glyma.07G080800	Seed genistein 2-3	UniRef100_E6NU22 JHL05D22.3 protein n=1 Tax=Jatropha curcas RepID=E6NU22_JATCU
7	7367906	3.64907e-09	8.43782	downstream	Daidzin.Beijing2017	Glyma.07G080800	Seed genistein 2-3	UniRef100_E6NU22 JHL05D22.3 protein n=1 Tax=Jatropha curcas RepID=E6NU22_JATCU
7	7368029	6.29803e-07	6.2008	downstream	Daidzin.Beijing2017	Glyma.07G080800	Seed genistein 2-3	UniRef100_E6NU22 JHL05D22.3 protein n=1 Tax=Jatropha curcas RepID=E6NU22_JATCU
7	7369504	7.43308e-07	6.12883	intergenic	Daidzin.Beijing2017	Glyma.07G080800(dist=2223),Glyma.07G080900(dist=11835)	Seed genistein 2-3
7	7369691	3.54637e-07	6.45022	intergenic	Daidzin.Beijing2017	Glyma.07G080800(dist=2410),Glyma.07G080900(dist=11648)	Seed genistein 2-3
7	7397133	3.96288e-09	8.40199	intronic	Daidzin.Beijing2017	Glyma.07G080900	Seed genistein 2-3	UniRef100_A1XG54 SOC1 n=1 Tax=Glycine max RepID=A1XG54_SOYBN
7	7399601	6.93219e-07	6.15913	intronic	Daidzin.Beijing2017	Glyma.07G080900	Seed genistein 2-3	UniRef100_A1XG54 SOC1 n=1 Tax=Glycine max RepID=A1XG54_SOYBN
7	7399663	2.00262e-07	6.6984	synonymous SNV	Daidzin.Beijing2017	Glyma.07G080900:Glyma.07G080900.1:exon7:c.C432T:p.V144V,Glyma.07G080900:Glyma.07G080900.2:exon7:c.C432T:p.V144V,	Seed genistein 2-3	UniRef100_A1XG54 SOC1 n=1 Tax=Glycine max RepID=A1XG54_SOYBN
7	7399672	2.67969e-09	8.57192	synonymous SNV	Daidzin.Beijing2017	Glyma.07G080900:Glyma.07G080900.1:exon7:c.C441T:p.F147F,Glyma.07G080900:Glyma.07G080900.2:exon7:c.C441T:p.F147F,	Seed genistein 2-3	UniRef100_A1XG54 SOC1 n=1 Tax=Glycine max RepID=A1XG54_SOYBN
7	7399836	3.76454e-08	7.42429	intronic	Daidzin.Beijing2017	Glyma.07G080900	Seed genistein 2-3	UniRef100_A1XG54 SOC1 n=1 Tax=Glycine max RepID=A1XG54_SOYBN
7	7399969	4.65686e-07	6.33191	intronic	Daidzin.Beijing2017	Glyma.07G080900	Seed genistein 2-3	UniRef100_A1XG54 SOC1 n=1 Tax=Glycine max RepID=A1XG54_SOYBN
7	7404810	8.60864e-09	8.06507	intronic	Daidzin.Beijing2017	Glyma.07G080900	Seed genistein 2-3	UniRef100_A1XG54 SOC1 n=1 Tax=Glycine max RepID=A1XG54_SOYBN
7	7406862	6.24218e-07	6.20466	intergenic	Daidzin.Beijing2017	Glyma.07G080900(dist=1077),Glyma.07G081000(dist=16546)	Seed genistein 2-3
7	7407319	5.40935e-08	7.26685	intergenic	Daidzin.Beijing2017	Glyma.07G080900(dist=1534),Glyma.07G081000(dist=16089)	Seed genistein 2-3
7	7407453	2.59195e-07	6.58637	intergenic	Daidzin.Beijing2017	Glyma.07G080900(dist=1668),Glyma.07G081000(dist=15955)	Seed genistein 2-3
7	7407474	4.9284e-09	8.30729	intergenic	Daidzin.Beijing2017	Glyma.07G080900(dist=1689),Glyma.07G081000(dist=15934)	Seed genistein 2-3
7	7407652	7.45353e-08	7.12764	intergenic	Daidzin.Beijing2017	Glyma.07G080900(dist=1867),Glyma.07G081000(dist=15756)	Seed genistein 2-3
7	7407719	1.0133e-10	9.99426	intergenic	Daidzin.Beijing2017	Glyma.07G080900(dist=1934),Glyma.07G081000(dist=15689)	Seed genistein 2-3
7	7407802	4.92375e-09	8.3077	intergenic	Daidzin.Beijing2017	Glyma.07G080900(dist=2017),Glyma.07G081000(dist=15606)	Seed genistein 2-3
7	7408014	1.65598e-07	6.78095	intergenic	Daidzin.Beijing2017	Glyma.07G080900(dist=2229),Glyma.07G081000(dist=15394)	Seed genistein 2-3
7	7408054	2.43622e-09	8.61328	intergenic	Daidzin.Beijing2017	Glyma.07G080900(dist=2269),Glyma.07G081000(dist=15354)	Seed genistein 2-3
7	7408680	5.10113e-09	8.29233	intergenic	Daidzin.Beijing2017	Glyma.07G080900(dist=2895),Glyma.07G081000(dist=14728)	Seed genistein 2-3
7	7408840	2.89439e-09	8.53844	intergenic	Daidzin.Beijing2017	Glyma.07G080900(dist=3055),Glyma.07G081000(dist=14568)	Seed genistein 2-3
7	7408866	9.89139e-09	8.00474	intergenic	Daidzin.Beijing2017	Glyma.07G080900(dist=3081),Glyma.07G081000(dist=14542)	Seed genistein 2-3
7	7409086	1.8256e-08	7.73859	intergenic	Daidzin.Beijing2017	Glyma.07G080900(dist=3301),Glyma.07G081000(dist=14322)	Seed genistein 2-3
7	7409373	8.90453e-09	8.05039	intergenic	Daidzin.Beijing2017	Glyma.07G080900(dist=3588),Glyma.07G081000(dist=14035)	Seed genistein 2-3
7	7409375	1.55474e-09	8.80834	intergenic	Daidzin.Beijing2017	Glyma.07G080900(dist=3590),Glyma.07G081000(dist=14033)	Seed genistein 2-3
7	7409412	5.79672e-09	8.23682	intergenic	Daidzin.Beijing2017	Glyma.07G080900(dist=3627),Glyma.07G081000(dist=13996)	Seed genistein 2-3
7	7409512	5.91721e-08	7.22788	intergenic	Daidzin.Beijing2017	Glyma.07G080900(dist=3727),Glyma.07G081000(dist=13896)	Seed genistein 2-3
7	7409541	7.74248e-08	7.11112	intergenic	Daidzin.Beijing2017	Glyma.07G080900(dist=3756),Glyma.07G081000(dist=13867)	Seed genistein 2-3
7	7409548	1.35007e-07	6.86964	intergenic	Daidzin.Beijing2017	Glyma.07G080900(dist=3763),Glyma.07G081000(dist=13860)	Seed genistein 2-3
7	7410678	6.21834e-08	7.20633	intergenic	Daidzin.Beijing2017	Glyma.07G080900(dist=4893),Glyma.07G081000(dist=12730)	Seed genistein 2-3
7	7410761	3.75968e-10	9.42485	intergenic	Daidzin.Beijing2017	Glyma.07G080900(dist=4976),Glyma.07G081000(dist=12647)	Seed genistein 2-3
7	7410917	8.30111e-09	8.08086	intergenic	Daidzin.Beijing2017	Glyma.07G080900(dist=5132),Glyma.07G081000(dist=12491)	Seed genistein 2-3
7	7410980	8.07883e-07	6.09265	intergenic	Daidzin.Beijing2017	Glyma.07G080900(dist=5195),Glyma.07G081000(dist=12428)	Seed genistein 2-3
7	7411183	8.73404e-09	8.05878	intergenic	Daidzin.Beijing2017	Glyma.07G080900(dist=5398),Glyma.07G081000(dist=12225)	Seed genistein 2-3
7	7411431	1.17827e-07	6.92876	intergenic	Daidzin.Beijing2017	Glyma.07G080900(dist=5646),Glyma.07G081000(dist=11977)	Seed genistein 2-3
7	7411638	1.28201e-07	6.89211	intergenic	Daidzin.Beijing2017	Glyma.07G080900(dist=5853),Glyma.07G081000(dist=11770)	Seed genistein 2-3
7	7411660	6.60638e-08	7.18004	intergenic	Daidzin.Beijing2017	Glyma.07G080900(dist=5875),Glyma.07G081000(dist=11748)	Seed genistein 2-3
7	7411726	1.33898e-08	7.87323	intergenic	Daidzin.Beijing2017	Glyma.07G080900(dist=5941),Glyma.07G081000(dist=11682)	Seed genistein 2-3
7	7412287	8.80347e-09	8.05535	intergenic	Daidzin.Beijing2017	Glyma.07G080900(dist=6502),Glyma.07G081000(dist=11121)	Seed genistein 2-3
7	7412303	5.97941e-08	7.22334	intergenic	Daidzin.Beijing2017	Glyma.07G080900(dist=6518),Glyma.07G081000(dist=11105)	Seed genistein 2-3
7	7412325	4.60557e-09	8.33672	intergenic	Daidzin.Beijing2017	Glyma.07G080900(dist=6540),Glyma.07G081000(dist=11083)	Seed genistein 2-3
7	7412886	5.11434e-08	7.29121	intergenic	Daidzin.Beijing2017	Glyma.07G080900(dist=7101),Glyma.07G081000(dist=10522)	Seed genistein 2-3
7	7413017	4.10038e-07	6.38718	intergenic	Daidzin.Beijing2017	Glyma.07G080900(dist=7232),Glyma.07G081000(dist=10391)	Seed genistein 2-3
7	7413107	6.61911e-08	7.1792	intergenic	Daidzin.Beijing2017	Glyma.07G080900(dist=7322),Glyma.07G081000(dist=10301)	Seed genistein 2-3
7	7414522	9.02605e-07	6.0445	intergenic	Daidzin.Beijing2017	Glyma.07G080900(dist=8737),Glyma.07G081000(dist=8886)	Seed genistein 2-3
7	7414977	8.91711e-08	7.04978	intergenic	Daidzin.Beijing2017	Glyma.07G080900(dist=9192),Glyma.07G081000(dist=8431)	Seed genistein 2-3
7	7414995	1.08947e-09	8.96278	intergenic	Daidzin.Beijing2017	Glyma.07G080900(dist=9210),Glyma.07G081000(dist=8413)	Seed genistein 2-3
7	7416367	8.22629e-09	8.0848	intergenic	Daidzin.Beijing2017	Glyma.07G080900(dist=10582),Glyma.07G081000(dist=7041)	Seed genistein 2-3
7	7416459	4.04547e-08	7.39303	intergenic	Daidzin.Beijing2017	Glyma.07G080900(dist=10674),Glyma.07G081000(dist=6949)	Seed genistein 2-3
7	7416460	3.21951e-08	7.49221	intergenic	Daidzin.Beijing2017	Glyma.07G080900(dist=10675),Glyma.07G081000(dist=6948)	Seed genistein 2-3
7	7416600	4.58176e-09	8.33897	intergenic	Daidzin.Beijing2017	Glyma.07G080900(dist=10815),Glyma.07G081000(dist=6808)	Seed genistein 2-3
7	7416707	1.33406e-09	8.87483	intergenic	Daidzin.Beijing2017	Glyma.07G080900(dist=10922),Glyma.07G081000(dist=6701)	Seed genistein 2-3
7	7416745	1.13326e-08	7.94567	intergenic	Daidzin.Beijing2017	Glyma.07G080900(dist=10960),Glyma.07G081000(dist=6663)	Seed genistein 2-3
7	7416863	1.62105e-08	7.7902	intergenic	Daidzin.Beijing2017	Glyma.07G080900(dist=11078),Glyma.07G081000(dist=6545)	Seed genistein 2-3
7	7418119	4.11525e-07	6.3856	intergenic	Daidzin.Beijing2017	Glyma.07G080900(dist=12334),Glyma.07G081000(dist=5289)	Seed genistein 2-3
7	7418316	4.4043e-09	8.35612	intergenic	Daidzin.Beijing2017	Glyma.07G080900(dist=12531),Glyma.07G081000(dist=5092)	Seed genistein 2-3
7	7418346	1.06325e-07	6.97336	intergenic	Daidzin.Beijing2017	Glyma.07G080900(dist=12561),Glyma.07G081000(dist=5062)	Seed genistein 2-3
7	7418348	6.37466e-09	8.19554	intergenic	Daidzin.Beijing2017	Glyma.07G080900(dist=12563),Glyma.07G081000(dist=5060)	Seed genistein 2-3
7	7418357	4.41873e-08	7.3547	intergenic	Daidzin.Beijing2017	Glyma.07G080900(dist=12572),Glyma.07G081000(dist=5051)	Seed genistein 2-3
7	7418369	1.40144e-07	6.85343	intergenic	Daidzin.Beijing2017	Glyma.07G080900(dist=12584),Glyma.07G081000(dist=5039)	Seed genistein 2-3
7	7418371	4.2304e-08	7.37362	intergenic	Daidzin.Beijing2017	Glyma.07G080900(dist=12586),Glyma.07G081000(dist=5037)	Seed genistein 2-3
7	7418793	3.30214e-08	7.48121	intergenic	Daidzin.Beijing2017	Glyma.07G080900(dist=13008),Glyma.07G081000(dist=4615)	Seed genistein 2-3
7	7418935	1.67935e-07	6.77486	intergenic	Daidzin.Beijing2017	Glyma.07G080900(dist=13150),Glyma.07G081000(dist=4473)	Seed genistein 2-3
7	7419085	1.22875e-08	7.91054	intergenic	Daidzin.Beijing2017	Glyma.07G080900(dist=13300),Glyma.07G081000(dist=4323)	Seed genistein 2-3
7	7419138	2.69855e-08	7.56887	intergenic	Daidzin.Beijing2017	Glyma.07G080900(dist=13353),Glyma.07G081000(dist=4270)	Seed genistein 2-3
7	7419316	8.17374e-07	6.08758	intergenic	Daidzin.Beijing2017	Glyma.07G080900(dist=13531),Glyma.07G081000(dist=4092)	Seed genistein 2-3
7	7419368	8.24584e-09	8.08377	intergenic	Daidzin.Beijing2017	Glyma.07G080900(dist=13583),Glyma.07G081000(dist=4040)	Seed genistein 2-3
7	7419593	7.97109e-08	7.09848	intergenic	Daidzin.Beijing2017	Glyma.07G080900(dist=13808),Glyma.07G081000(dist=3815)	Seed genistein 2-3
7	7419741	4.00151e-08	7.39778	intergenic	Daidzin.Beijing2017	Glyma.07G080900(dist=13956),Glyma.07G081000(dist=3667)	Seed genistein 2-3
7	7420021	4.06748e-09	8.39067	intergenic	Daidzin.Beijing2017	Glyma.07G080900(dist=14236),Glyma.07G081000(dist=3387)	Seed genistein 2-3
7	7420076	3.74803e-09	8.4262	intergenic	Daidzin.Beijing2017	Glyma.07G080900(dist=14291),Glyma.07G081000(dist=3332)	Seed genistein 2-3
7	7430051	3.95171e-07	6.40322	intergenic	Daidzin.Beijing2017	Glyma.07G081200(dist=1806),Glyma.07G081300(dist=12459)	Seed genistein 2-3
7	7430095	1.49701e-07	6.82477	intergenic	Daidzin.Beijing2017	Glyma.07G081200(dist=1850),Glyma.07G081300(dist=12415)	Seed genistein 2-3
7	7430479	8.35605e-08	7.078	intergenic	Daidzin.Beijing2017	Glyma.07G081200(dist=2234),Glyma.07G081300(dist=12031)	Seed genistein 2-3
7	7430506	3.3202e-07	6.47884	intergenic	Daidzin.Beijing2017	Glyma.07G081200(dist=2261),Glyma.07G081300(dist=12004)	Seed genistein 2-3
7	7432182	8.05263e-07	6.09406	intergenic	Daidzin.Beijing2017	Glyma.07G081200(dist=3937),Glyma.07G081300(dist=10328)	Seed genistein 2-3
7	7437461	4.62817e-07	6.33459	intergenic	Daidzin.Beijing2017	Glyma.07G081200(dist=9216),Glyma.07G081300(dist=5049)	Seed genistein 2-3
7	7439587	1.51536e-07	6.81948	intergenic	Daidzin.Beijing2017	Glyma.07G081200(dist=11342),Glyma.07G081300(dist=2923)	Seed genistein 2-3
7	7441215	8.02931e-07	6.09532	intergenic	Daidzin.Beijing2017	Glyma.07G081200(dist=12970),Glyma.07G081300(dist=1295)	Seed genistein 2-3
7	7463802	6.27302e-07	6.20252	intergenic	Daidzin.Beijing2017	Glyma.07G081300(dist=14461),Glyma.07G081400(dist=1967)	Seed genistein 2-3
7	7463821	3.19199e-07	6.49594	intergenic	Daidzin.Beijing2017	Glyma.07G081300(dist=14480),Glyma.07G081400(dist=1948)	Seed genistein 2-3
7	7463871	2.43565e-07	6.61339	intergenic	Daidzin.Beijing2017	Glyma.07G081300(dist=14530),Glyma.07G081400(dist=1898)	Seed genistein 2-3
7	7465152	2.08067e-08	7.6818	upstream	Daidzin.Beijing2017	Glyma.07G081400	Seed genistein 2-3	UniRef100_Q9SF07 F26K24.21 protein n=1 Tax=Arabidopsis thalia RepID=Q9SF07_ARATH
7	7467770	8.53876e-07	6.06861	intronic	Daidzin.Beijing2017	Glyma.07G081400	Seed genistein 2-3	UniRef100_Q9SF07 F26K24.21 protein n=1 Tax=Arabidopsis thalia RepID=Q9SF07_ARATH
7	7587193	2.72917e-07	6.56397	intergenic	Daidzin.Beijing2017	Glyma.07G082600(dist=8354),Glyma.07G082700(dist=4785)	Seed genistein 2-3
7	7588642	9.57444e-07	6.01889	intergenic	Daidzin.Beijing2017	Glyma.07G082600(dist=9803),Glyma.07G082700(dist=3336)	Seed genistein 2-3
7	7588875	5.05556e-07	6.29623	intergenic	Daidzin.Beijing2017	Glyma.07G082600(dist=10036),Glyma.07G082700(dist=3103)	Seed genistein 2-3
7	7589165	3.09249e-08	7.50969	intergenic	Daidzin.Beijing2017	Glyma.07G082600(dist=10326),Glyma.07G082700(dist=2813)	Seed genistein 2-3
7	8217250	8.71639e-07	6.05966	intergenic	Daidzin.Beijing2017	Glyma.07G088200(dist=28960),Glyma.07G088300(dist=8928)	Seed genistein 2-3
7	8846774	3.04427e-08	7.51652	intronic	Daidzin.Beijing2017	Glyma.07G095000		UniRef100_G7KMN1 Kise R-like protein n=1 Tax=Medicago truncatula RepID=G7KMN1_MEDTR
7	8951137	5.79538e-08	7.23692	intergenic	Daidzin.Beijing2017	Glyma.07G095500(dist=10511),Glyma.07G095600(dist=8975)
7	9655257	7.57041e-07	6.12088	intergenic	Daidzin.Beijing2017	Glyma.07G101600(dist=6483),Glyma.07G101700(dist=10052)
7	14905514	1.26992e-08	7.89622	intergenic	Daidzin.Beijing2017	Glyma.07G125100(dist=2854),Glyma.07G125200(dist=4849)	Seed daidzein 2-4
7	15916753	2.62781e-08	7.58041	intergenic	Daidzin.Beijing2017	Glyma.07G134200(dist=22349),Glyma.07G134300(dist=5149)	Seed daidzein 2-4
7	44619897	6.22031e-07	6.20619	intergenic	Daidzin.Beijing2017	Glyma.07G274300(dist=16993),NONE(dist=NONE)	Seed daidzein 2-4
8	4215467	3.22928e-07	6.49089	upstream	Daidzin.Beijing2017	Glyma.08G054700	Seed daidzein 7-2	UniRef100_I1KQK9 PIN5 n=1 Tax=Glycine max RepID=I1KQK9_SOYBN
8	4348831	3.8342e-08	7.41633	intergenic	Daidzin.Beijing2017	Glyma.08G056700(dist=3099),Glyma.08G056800(dist=6510)	Seed daidzein 7-2
8	4363105	1.0987e-08	7.95912	intergenic	Daidzin.Beijing2017	Glyma.08G056800(dist=5723),Glyma.08G056900(dist=3987)	Seed daidzein 7-2
8	8620200	5.91032e-07	6.22839	nonsynonymous SNV	Daidzin.Beijing2017	Glyma.08G111900:Glyma.08G111900.1:exon1:c.G102T:p.R34S,	Seed daidzein 7-2	UniRef100_G7LHV8 UV radiation resistance-associated gene protein n=1 Tax=Medicago truncatula RepID=G7LHV8_MEDTR
8	9429332	2.45422e-07	6.61009	intronic	Daidzin.Beijing2017	Glyma.08G122200
8	9468208	8.92736e-09	8.04928	UTR3	Daidzin.Beijing2017	Glyma.08G123100		UniRef100_I1KSL6 T-complex protein 1 subunit alpha n=1 Tax=Glycine max RepID=I1KSL6_SOYBN
8	9558726	1.06351e-08	7.97326	nonsynonymous SNV	Daidzin.Beijing2017	Glyma.08G124400:Glyma.08G124400.2:exon12:c.C1435T:p.R479C,Glyma.08G124400:Glyma.08G124400.1:exon12:c.C1435T:p.R479C,		UniRef100_Q5D1M3 Class III HD-Zip protein 4 n=1 Tax=Populus trichocarpa RepID=Q5D1M3_POPTR
8	9566485	3.78957e-07	6.42141	upstream	Daidzin.Beijing2017	Glyma.08G124500
8	9606750	1.22131e-07	6.91317	nonsynonymous SNV	Daidzin.Beijing2017	Glyma.08G125100:Glyma.08G125100.1:exon3:c.C1148G:p.P383R,Glyma.08G125100:Glyma.08G125100.2:exon3:c.C1133G:p.P378R,		UniRef100_G7L8R4 Cytochrome P450 n=1 Tax=Medicago truncatula RepID=G7L8R4_MEDTR
8	9606751	4.84226e-07	6.31495	nonsynonymous SNV	Daidzin.Beijing2017	Glyma.08G125100:Glyma.08G125100.1:exon3:c.C1147A:p.P383T,Glyma.08G125100:Glyma.08G125100.2:exon3:c.C1132A:p.P378T,		UniRef100_G7L8R4 Cytochrome P450 n=1 Tax=Medicago truncatula RepID=G7L8R4_MEDTR
8	10113866	1.02692e-09	8.98846	intergenic	Daidzin.Beijing2017	Glyma.08G131900(dist=7021),Glyma.08G132000(dist=4367)
8	10205359	1.09628e-10	9.96008	intergenic	Daidzin.Beijing2017	Glyma.08G133000(dist=17540),Glyma.08G133100(dist=10426)
8	10677501	9.50455e-07	6.02207	intronic	Daidzin.Beijing2017	Glyma.08G139400	Seed daidzein 7-2	UniRef100_Q7XND3 OSJNBb0034I13.6 protein n=1 Tax=Oryza sativa subsp. japonica RepID=Q7XND3_ORYSJ
8	10785691	3.57721e-07	6.44646	intergenic	Daidzin.Beijing2017	Glyma.08G141100(dist=1102),Glyma.08G141200(dist=3567)	Seed daidzein 7-2
8	11049406	9.68318e-13	12.014	intergenic	Daidzin.Beijing2017	Glyma.08G145300(dist=6176),Glyma.08G145400(dist=1429)	Seed daidzein 7-2
8	11138809	1.14409e-11	10.9415	UTR5	Daidzin.Beijing2017	Glyma.08G146300	Seed daidzein 7-2	UniRef100_G7LC98 Fibrillin n=1 Tax=Medicago truncatula RepID=G7LC98_MEDTR
8	11277265	1.67312e-08	7.77647	intergenic	Daidzin.Beijing2017	Glyma.08G147800(dist=2375),Glyma.08G147900(dist=1690)	Seed daidzein 7-2
8	11407110	5.31889e-10	9.27418	UTR3	Daidzin.Beijing2017	Glyma.08G148900	Seed daidzein 7-2	UniRef100_B9N6I3 Hydroxyproline-rich glycoprotein n=1 Tax=Populus trichocarpa RepID=B9N6I3_POPTR
8	11412070	2.54498e-13	12.5943	intronic	Daidzin.Beijing2017	Glyma.08G148900	Seed daidzein 7-2	UniRef100_B9N6I3 Hydroxyproline-rich glycoprotein n=1 Tax=Populus trichocarpa RepID=B9N6I3_POPTR
8	11614597	8.85552e-09	8.05279	intergenic	Daidzin.Beijing2017	Glyma.08G150700(dist=6987),Glyma.08G150800(dist=1207)	Seed daidzein 7-2
8	12821218	4.45209e-07	6.35144	intergenic	Daidzin.Beijing2017	Glyma.08G163200(dist=18925),Glyma.08G163300(dist=5461)	Seed daidzein 7-2
8	14665432	4.12898e-07	6.38416	intronic	Daidzin.Beijing2017	Glyma.08G182800	Seed daidzein 7-2	UniRef100_G7IL78 Auxin-induced protein 5NG4 n=1 Tax=Medicago truncatula RepID=G7IL78_MEDTR
8	21622563	1.11993e-08	7.95081	intergenic	Daidzin.Beijing2017	Glyma.08G248500(dist=6918),Glyma.08G248600(dist=15891)	Seed daidzein 7-2
8	23169685	5.33772e-07	6.27264	intergenic	Daidzin.Beijing2017	Glyma.08G257800(dist=3244),Glyma.08G257900(dist=17922)	Seed daidzein 7-2
8	25212495	6.67039e-08	7.17585	intergenic	Daidzin.Beijing2017	Glyma.08G261300(dist=41426),Glyma.08G261400(dist=455532)	Seed daidzein 7-2
8	25245134	6.83804e-07	6.16507	intergenic	Daidzin.Beijing2017	Glyma.08G261300(dist=74065),Glyma.08G261400(dist=422893)	Seed daidzein 7-2
8	25650618	3.27142e-07	6.48526	intergenic	Daidzin.Beijing2017	Glyma.08G261300(dist=479549),Glyma.08G261400(dist=17409)	Seed daidzein 7-2
8	26307551	1.86592e-07	6.72911	intergenic	Daidzin.Beijing2017	Glyma.08G261800(dist=54121),Glyma.08G261900(dist=320200)	Seed daidzein 7-2
8	28500506	2.73684e-08	7.56275	intergenic	Daidzin.Beijing2017	Glyma.08G263100(dist=166384),Glyma.08G263200(dist=26346)	Seed daidzein 7-2
8	30940327	3.64599e-07	6.43818	intergenic	Daidzin.Beijing2017	Glyma.08G264900(dist=169873),Glyma.08G265000(dist=173934)	Seed daidzein 7-2
8	32716737	6.66326e-08	7.17631	intergenic	Daidzin.Beijing2017	Glyma.08G266100(dist=264560),Glyma.08G266200(dist=324954)	Seed daidzein 7-2
8	32828658	1.21794e-07	6.91438	intergenic	Daidzin.Beijing2017	Glyma.08G266100(dist=376481),Glyma.08G266200(dist=213033)	Seed daidzein 7-2
8	35895027	4.55491e-07	6.34152	intergenic	Daidzin.Beijing2017	Glyma.08G273200(dist=83381),Glyma.08G273300(dist=44173)	Seed daidzein 7-2
8	43260243	4.62615e-08	7.33478	intergenic	Daidzin.Beijing2017	Glyma.08G312700(dist=11972),Glyma.08G312800(dist=2325)	Seed daidzein 7-2
9	1574658	4.43956e-07	6.35266	intergenic	Daidzin.Beijing2017	Glyma.09G019900(dist=10746),Glyma.09G020000(dist=3766)	Seed daidzein 13-3
9	1615280	7.06871e-08	7.15066	synonymous SNV	Daidzin.Beijing2017	Glyma.09G020500:Glyma.09G020500.1:exon1:c.A2493C:p.I831I,	Seed daidzein 3-3	UniRef100_G7K8B7 NBS resistance protein n=1 Tax=Medicago truncatula RepID=G7K8B7_MEDTR
9	1656990	9.89276e-07	6.00468	intronic	Daidzin.Beijing2017	Glyma.09G021000	Seed daidzein 3-3	UniRef100_Q93WX6 Cysteine desulfurase 2, chloroplastic n=1 Tax=Arabidopsis thalia RepID=NFS2_ARATH
9	1659985	6.44536e-07	6.19075	intronic	Daidzin.Beijing2017	Glyma.09G021000	Seed daidzein 3-3	UniRef100_Q93WX6 Cysteine desulfurase 2, chloroplastic n=1 Tax=Arabidopsis thalia RepID=NFS2_ARATH
9	1664855	1.74214e-07	6.75892	intronic	Daidzin.Beijing2017	Glyma.09G021100	Seed daidzein 3-3	UniRef100_G7JIR7 Polygalacturose n=1 Tax=Medicago truncatula RepID=G7JIR7_MEDTR
9	16885805	4.07135e-08	7.39026	intergenic	Daidzin.Beijing2017	Glyma.09G098200(dist=5282),Glyma.09G098300(dist=24638)	Seed daidzein 3-3
9	19806906	1.14472e-07	6.9413	intergenic	Daidzin.Beijing2017	Glyma.09G106000(dist=93409),Glyma.09G106100(dist=82700)	Seed daidzein 3-3
9	20532851	4.36222e-08	7.36029	intergenic	Daidzin.Beijing2017	Glyma.09G108100(dist=18039),Glyma.09G108200(dist=20813)	Seed daidzein 3-3
9	27350610	5.38571e-07	6.26876	intergenic	Daidzin.Beijing2017	Glyma.09G117100(dist=110010),Glyma.09G117200(dist=26745)	Seed daidzein 13-3
9	35690873	7.30831e-07	6.13618	intergenic	Daidzin.Beijing2017	Glyma.09G143600(dist=26694),Glyma.09G143700(dist=33749)	Seed glycitein 7-3
9	35691659	3.95001e-10	9.4034	intergenic	Daidzin.Beijing2017	Glyma.09G143600(dist=27480),Glyma.09G143700(dist=32963)	Seed glycitein 7-3
9	35691825	2.35773e-07	6.62751	intergenic	Daidzin.Beijing2017	Glyma.09G143600(dist=27646),Glyma.09G143700(dist=32797)	Seed glycitein 7-3
9	40384561	1.55253e-07	6.80896	intergenic	Daidzin.Beijing2017	Glyma.09G179000(dist=7374),Glyma.09G179100(dist=2582)	Seed daidzein 4-3
9	41473608	2.24794e-07	6.64822	upstream	Daidzin.Beijing2017	Glyma.09G190200	Seed daidzein 4-3	UniRef100_Q9LHJ4 Genomic D, chromosome 3, P1 clone: MMF24 n=2 Tax=Arabidopsis thalia RepID=Q9LHJ4_ARATH
9	41711290	8.94295e-07	6.04852	synonymous SNV	Daidzin.Beijing2017	Glyma.09G192500:Glyma.09G192500.1:exon6:c.C459T:p.G153G,Glyma.09G192500:Glyma.09G192500.3:exon6:c.C459T:p.G153G,Glyma.09G192500:Glyma.09G192500.2:exon6:c.C459T:p.G153G,	Seed daidzein 4-3	UniRef100_G7KPF6 Sugar transporter n=1 Tax=Medicago truncatula RepID=G7KPF6_MEDTR
9	41731570	4.44865e-07	6.35177	intergenic	Daidzin.Beijing2017	Glyma.09G192600(dist=13515),Glyma.09G192700(dist=3238)	Seed daidzein 4-3
9	42217597	6.19385e-08	7.20804	downstream	Daidzin.Beijing2017	Glyma.09G197400	Seed daidzein 4-3	UniRef100_K7LEX1 Glutamate receptor n=1 Tax=Glycine max RepID=K7LEX1_SOYBN
9	42352601	3.86684e-07	6.41264	intergenic	Daidzin.Beijing2017	Glyma.09G199000(dist=4005),Glyma.09G199100(dist=3398)	Seed daidzein 4-3
9	44475672	6.01035e-08	7.2211	intergenic	Daidzin.Beijing2017	Glyma.09G223400(dist=95531),Glyma.09G223500(dist=341647)	Seed glycitein 2-4
10	5367221	9.22989e-08	7.0348	synonymous SNV	Daidzin.Beijing2017	Glyma.10G058300:Glyma.10G058300.2:exon8:c.C3276T:p.T1092T,Glyma.10G058300:Glyma.10G058300.3:exon9:c.C3276T:p.T1092T,Glyma.10G058300:Glyma.10G058300.1:exon8:c.C3276T:p.T1092T,	Seed genistein 11-7	UniRef100_B3GN62 Sickle n=1 Tax=Medicago truncatula RepID=B3GN62_MEDTR
10	5424463	4.04876e-08	7.39268	intronic	Daidzin.Beijing2017	Glyma.10G058700	Seed genistein 11-7
10	5680319	1.39847e-07	6.85435	intergenic	Daidzin.Beijing2017	Glyma.10G060800(dist=21650),Glyma.10G060900(dist=27191)	Seed genistein 11-7
10	6553172	9.95474e-09	8.00197	intergenic	Daidzin.Beijing2017	Glyma.10G066900(dist=15306),Glyma.10G067000(dist=19189)	Seed isoflavone 12-7
10	6813829	5.58348e-07	6.25309	nonsynonymous SNV	Daidzin.Beijing2017	Glyma.10G069200:Glyma.10G069200.1:exon2:c.T50C:p.V17A,	Seed isoflavone 12-7	UniRef100_B7EAV4 cD clone:J013021P22, full insert sequence n=3 Tax=Oryza RepID=B7EAV4_ORYSJ
10	7067445	6.30074e-11	10.2006	intergenic	Daidzin.Beijing2017	Glyma.10G070400(dist=32835),Glyma.10G070500(dist=1111)	Seed isoflavone 12-7
10	7484893	8.74466e-11	10.0583	intergenic	Daidzin.Beijing2017	Glyma.10G072900(dist=11431),Glyma.10G073000(dist=1700)	Seed isoflavone 12-7
10	7501146	3.49626e-07	6.4564	intergenic	Daidzin.Beijing2017	Glyma.10G073000(dist=13750),Glyma.10G073100(dist=17385)	Seed isoflavone 12-7
10	7628274	5.39351e-12	11.2681	intergenic	Daidzin.Beijing2017	Glyma.10G073600(dist=17451),Glyma.10G073700(dist=7255)	Seed isoflavone 12-7
10	8001103	3.90904e-07	6.40793	intergenic	Daidzin.Beijing2017	Glyma.10G076500(dist=26651),Glyma.10G076600(dist=125592)	Seed isoflavone 12-7
10	8375348	5.27225e-07	6.278	intergenic	Daidzin.Beijing2017	Glyma.10G077000(dist=117280),Glyma.10G077100(dist=17856)	Seed isoflavone 12-7
10	8681971	6.37806e-10	9.19531	intergenic	Daidzin.Beijing2017	Glyma.10G077800(dist=37449),Glyma.10G077900(dist=8245)	Seed isoflavone 12-7
10	9382950	3.64569e-11	10.4382	intergenic	Daidzin.Beijing2017	Glyma.10G080300(dist=27327),Glyma.10G080400(dist=71666)
10	10056497	2.75093e-08	7.56052	intergenic	Daidzin.Beijing2017	Glyma.10G082600(dist=20597),Glyma.10G082800(dist=9706)
10	10519334	3.67812e-09	8.43437	intergenic	Daidzin.Beijing2017	Glyma.10G084600(dist=9390),Glyma.10G084700(dist=30722)
10	10583892	1.04132e-10	9.98242	intergenic	Daidzin.Beijing2017	Glyma.10G084800(dist=9383),Glyma.10G084900(dist=23343)
10	10664492	9.12024e-07	6.03999	upstream	Daidzin.Beijing2017	Glyma.10G085100		UniRef100_G7L6X5 MADS-box transcription factor n=1 Tax=Medicago truncatula RepID=G7L6X5_MEDTR
10	11348812	3.15868e-09	8.50049	intergenic	Daidzin.Beijing2017	Glyma.10G087400(dist=21349),Glyma.10G087500(dist=1571)
10	11375612	5.55028e-10	9.25568	intergenic	Daidzin.Beijing2017	Glyma.10G087600(dist=9475),Glyma.10G087700(dist=8244)
10	11520156	5.86271e-14	13.2319	intergenic	Daidzin.Beijing2017	Glyma.10G088000(dist=59490),Glyma.10G088100(dist=66963)
10	12319130	1.17043e-11	10.9317	intergenic	Daidzin.Beijing2017	Glyma.10G091000(dist=30957),Glyma.10G091200(dist=62097)
10	12538275	3.45265e-12	11.4618	downstream	Daidzin.Beijing2017	Glyma.10G091500		UniRef100_Q69F85 Gag-pol polyprotein n=1 Tax=Phaseolus vulgaris RepID=Q69F85_PHAVU
10	13171817	1.32929e-10	9.87638	intergenic	Daidzin.Beijing2017	Glyma.10G093200(dist=27858),Glyma.10G093300(dist=40605)	Seed daidzein 13-4
10	13517811	8.70341e-12	11.0603	downstream	Daidzin.Beijing2017	Glyma.10G094300	Seed daidzein 13-4	UniRef100_D7LSX3 Pentatricopeptide repeat-containing protein n=1 Tax=Arabidopsis lyrata subsp. lyrata RepID=D7LSX3_ARALL
10	13642048	5.49056e-08	7.26038	intergenic	Daidzin.Beijing2017	Glyma.10G094900(dist=52807),Glyma.10G095000(dist=83204)	Seed daidzein 13-4
10	13840023	8.48299e-11	10.0715	intergenic	Daidzin.Beijing2017	Glyma.10G095100(dist=74577),Glyma.10G095200(dist=1195)	Seed daidzein 13-4
10	13965286	1.39105e-09	8.85666	intergenic	Daidzin.Beijing2017	Glyma.10G095500(dist=38078),Glyma.10G095600(dist=380904)	Seed daidzein 13-4
10	14173327	9.69409e-11	10.0135	intergenic	Daidzin.Beijing2017	Glyma.10G095500(dist=246119),Glyma.10G095600(dist=172863)	Seed daidzein 13-4
10	14960842	6.9208e-13	12.1598	intergenic	Daidzin.Beijing2017	Glyma.10G096200(dist=24394),Glyma.10G096300(dist=254233)	Seed daidzein 13-4
10	15075837	1.95506e-12	11.7088	intergenic	Daidzin.Beijing2017	Glyma.10G096200(dist=139389),Glyma.10G096300(dist=139238)	Seed daidzein 13-4
10	15453681	1.9737e-10	9.70472	intergenic	Daidzin.Beijing2017	Glyma.10G096800(dist=91939),Glyma.10G096900(dist=730833)	Seed daidzein 13-4
10	15457371	3.79612e-14	13.4207	intergenic	Daidzin.Beijing2017	Glyma.10G096800(dist=95629),Glyma.10G096900(dist=727143)	Seed daidzein 13-4
10	15537528	1.03353e-13	12.9857	intergenic	Daidzin.Beijing2017	Glyma.10G096800(dist=175786),Glyma.10G096900(dist=646986)	Seed daidzein 13-4
10	15715113	7.13285e-11	10.1467	intergenic	Daidzin.Beijing2017	Glyma.10G096800(dist=353371),Glyma.10G096900(dist=469401)	Seed daidzein 13-4
10	15812956	1.43538e-14	13.843	intergenic	Daidzin.Beijing2017	Glyma.10G096800(dist=451214),Glyma.10G096900(dist=371558)	Seed daidzein 13-4
10	15968742	8.72427e-08	7.05927	intergenic	Daidzin.Beijing2017	Glyma.10G096800(dist=607000),Glyma.10G096900(dist=215772)	Seed daidzein 13-4
10	16151400	3.03368e-09	8.51803	intergenic	Daidzin.Beijing2017	Glyma.10G096800(dist=789658),Glyma.10G096900(dist=33114)	Seed daidzein 13-4
10	16228886	2.39114e-11	10.6214	intergenic	Daidzin.Beijing2017	Glyma.10G096900(dist=42451),Glyma.10G097000(dist=247805)	Seed daidzein 13-4
10	16249884	1.58319e-09	8.80047	intergenic	Daidzin.Beijing2017	Glyma.10G096900(dist=63449),Glyma.10G097000(dist=226807)	Seed daidzein 13-4
10	17134645	4.67387e-12	11.3303	intergenic	Daidzin.Beijing2017	Glyma.10G098400(dist=127222),Glyma.10G098500(dist=61980)	Seed daidzein 13-4
10	17182861	5.97931e-13	12.2233	intergenic	Daidzin.Beijing2017	Glyma.10G098400(dist=175438),Glyma.10G098500(dist=13764)	Seed daidzein 13-4
10	17776671	1.65175e-12	11.7821	intergenic	Daidzin.Beijing2017	Glyma.10G099400(dist=55800),Glyma.10G099500(dist=112079)	Seed daidzein 13-4
10	17933729	1.54382e-09	8.8114	intergenic	Daidzin.Beijing2017	Glyma.10G099500(dist=44539),Glyma.10G099600(dist=132597)	Seed daidzein 13-4
10	17940680	7.50522e-15	14.1246	intergenic	Daidzin.Beijing2017	Glyma.10G099500(dist=51490),Glyma.10G099600(dist=125646)	Seed daidzein 13-4
10	17964975	3.40286e-12	11.4682	intergenic	Daidzin.Beijing2017	Glyma.10G099500(dist=75785),Glyma.10G099600(dist=101351)	Seed daidzein 13-4
10	18112478	2.53403e-11	10.5962	intergenic	Daidzin.Beijing2017	Glyma.10G099800(dist=19835),Glyma.10G099900(dist=54810)	Seed daidzein 13-4
10	18423761	4.41141e-11	10.3554	intergenic	Daidzin.Beijing2017	Glyma.10G100700(dist=15974),Glyma.10G100800(dist=30702)	Seed daidzein 13-4
10	18481456	1.81857e-11	10.7403	intergenic	Daidzin.Beijing2017	Glyma.10G100800(dist=23027),Glyma.10G100900(dist=358055)	Seed daidzein 13-4
10	19921976	1.10532e-08	7.95651	intergenic	Daidzin.Beijing2017	Glyma.10G101800(dist=252916),Glyma.10G101900(dist=67717)	Seed daidzein 13-4
10	20598661	2.49924e-14	13.6022	intergenic	Daidzin.Beijing2017	Glyma.10G102100(dist=357776),Glyma.10G102200(dist=65522)	Seed daidzein 13-4
10	20737373	4.91679e-10	9.30832	intergenic	Daidzin.Beijing2017	Glyma.10G102200(dist=54096),Glyma.10G102300(dist=418521)	Seed daidzein 13-4
10	20955317	6.71367e-09	8.17304	intergenic	Daidzin.Beijing2017	Glyma.10G102200(dist=272040),Glyma.10G102300(dist=200577)	Seed daidzein 13-4
10	20960910	1.85629e-14	13.7314	intergenic	Daidzin.Beijing2017	Glyma.10G102200(dist=277633),Glyma.10G102300(dist=194984)	Seed daidzein 13-4
10	21539063	2.56621e-10	9.59071	intergenic	Daidzin.Beijing2017	Glyma.10G102900(dist=19746),Glyma.10G103000(dist=45100)	Seed daidzein 13-4
10	21542711	7.56556e-13	12.1212	intergenic	Daidzin.Beijing2017	Glyma.10G102900(dist=23394),Glyma.10G103000(dist=41452)	Seed daidzein 13-4
10	21695677	2.85696e-11	10.5441	intergenic	Daidzin.Beijing2017	Glyma.10G103100(dist=32245),Glyma.10G103200(dist=48985)	Seed daidzein 13-4
10	21792341	2.1324e-11	10.6711	intergenic	Daidzin.Beijing2017	Glyma.10G103300(dist=30724),Glyma.10G103400(dist=17880)	Seed daidzein 13-4
10	21841056	8.75309e-15	14.0578	intergenic	Daidzin.Beijing2017	Glyma.10G103400(dist=24655),Glyma.10G103500(dist=14501)	Seed daidzein 13-4
10	21869773	6.14931e-13	12.2112	upstream	Daidzin.Beijing2017	Glyma.10G103700	Seed daidzein 13-4	UniRef100_G7JLV8 Helicase-like protein n=1 Tax=Medicago truncatula RepID=G7JLV8_MEDTR
10	21912288	7.17818e-09	8.14399	intergenic	Daidzin.Beijing2017	Glyma.10G103700(dist=42617),Glyma.10G103800(dist=25518)	Seed daidzein 13-4
10	22059369	5.43964e-11	10.2644	intergenic	Daidzin.Beijing2017	Glyma.10G104100(dist=18830),Glyma.10G104200(dist=494799)	Seed daidzein 13-4
10	22091023	1.37789e-11	10.8608	intergenic	Daidzin.Beijing2017	Glyma.10G104100(dist=50484),Glyma.10G104200(dist=463145)	Seed daidzein 13-4
10	22152675	2.44466e-10	9.61178	intergenic	Daidzin.Beijing2017	Glyma.10G104100(dist=112136),Glyma.10G104200(dist=401493)	Seed daidzein 13-4
10	22236142	5.43043e-16	15.2652	intergenic	Daidzin.Beijing2017	Glyma.10G104100(dist=195603),Glyma.10G104200(dist=318026)	Seed daidzein 13-4
10	22595669	2.86888e-12	11.5423	intergenic	Daidzin.Beijing2017	Glyma.10G104200(dist=40950),Glyma.10G104300(dist=41049)	Seed daidzein 13-4
10	22627120	1.65266e-11	10.7818	intergenic	Daidzin.Beijing2017	Glyma.10G104200(dist=72401),Glyma.10G104300(dist=9598)	Seed daidzein 13-4
10	23812797	7.03161e-09	8.15294	intergenic	Daidzin.Beijing2017	Glyma.10G105900(dist=201005),Glyma.10G106000(dist=103180)	Seed daidzein 13-4
10	23941370	1.55368e-08	7.80864	intergenic	Daidzin.Beijing2017	Glyma.10G106000(dist=22387),Glyma.10G106100(dist=4394)	Seed daidzein 13-4
10	24763512	6.83796e-12	11.1651	intergenic	Daidzin.Beijing2017	Glyma.10G108600(dist=57493),Glyma.10G108700(dist=125667)	Seed daidzein 13-4
10	25098086	5.32175e-11	10.2739	intergenic	Daidzin.Beijing2017	Glyma.10G108900(dist=39930),Glyma.10G109000(dist=98899)	Seed daidzein 13-4
10	25238191	3.93624e-10	9.40492	intergenic	Daidzin.Beijing2017	Glyma.10G109000(dist=40247),Glyma.10G109100(dist=8655)	Seed daidzein 13-4
10	25844866	2.23627e-14	13.6505	intergenic	Daidzin.Beijing2017	Glyma.10G110600(dist=109200),Glyma.10G110700(dist=95461)	Seed daidzein 13-4
10	26413134	2.77815e-13	12.5562	intergenic	Daidzin.Beijing2017	Glyma.10G111700(dist=14574),Glyma.10G111800(dist=152096)	Seed daidzein 13-4
10	26454358	4.18643e-15	14.3782	intergenic	Daidzin.Beijing2017	Glyma.10G111700(dist=55798),Glyma.10G111800(dist=110872)	Seed daidzein 13-4
10	26544538	1.13585e-15	14.9447	intergenic	Daidzin.Beijing2017	Glyma.10G111700(dist=145978),Glyma.10G111800(dist=20692)	Seed daidzein 13-4
10	27093327	5.85842e-14	13.2322	intergenic	Daidzin.Beijing2017	Glyma.10G112100(dist=270615),Glyma.10G112200(dist=99699)	Seed daidzein 13-4
10	27995469	5.6988e-13	12.2442	intergenic	Daidzin.Beijing2017	Glyma.10G113600(dist=279204),Glyma.10G113700(dist=44880)	Seed daidzein 13-4
10	28047903	1.44987e-09	8.83867	intergenic	Daidzin.Beijing2017	Glyma.10G113700(dist=6597),Glyma.10G113800(dist=8635)	Seed daidzein 13-4
10	28090372	1.69622e-11	10.7705	intergenic	Daidzin.Beijing2017	Glyma.10G113900(dist=16891),Glyma.10G114000(dist=17984)	Seed daidzein 13-4
10	28383023	5.73358e-13	12.2416	intergenic	Daidzin.Beijing2017	Glyma.10G114000(dist=274243),Glyma.10G114100(dist=4279)	Seed daidzein 13-4
10	28801304	7.9926e-11	10.0973	intergenic	Daidzin.Beijing2017	Glyma.10G115500(dist=2827),Glyma.10G115600(dist=3140)	Seed daidzein 13-4
10	29220296	4.03294e-10	9.39438	intergenic	Daidzin.Beijing2017	Glyma.10G116500(dist=279275),Glyma.10G116600(dist=33293)	Seed daidzein 13-4
10	29725739	1.08873e-09	8.96308	intergenic	Daidzin.Beijing2017	Glyma.10G118100(dist=54353),Glyma.10G118200(dist=196191)	Seed daidzein 13-4
10	29864597	1.00162e-11	10.9993	intergenic	Daidzin.Beijing2017	Glyma.10G118100(dist=193211),Glyma.10G118200(dist=57333)	Seed daidzein 13-4
10	29941164	3.31454e-11	10.4796	intergenic	Daidzin.Beijing2017	Glyma.10G118200(dist=15799),Glyma.10G118300(dist=10538)	Seed daidzein 13-4
10	29990987	3.12397e-13	12.5053	intergenic	Daidzin.Beijing2017	Glyma.10G118400(dist=28283),Glyma.10G118500(dist=50212)	Seed daidzein 13-4
10	30451283	2.45101e-12	11.6107	intergenic	Daidzin.Beijing2017	Glyma.10G119300(dist=19511),Glyma.10G119400(dist=2629)	Seed genistein 13-5
10	30530388	1.38144e-13	12.8597	intergenic	Daidzin.Beijing2017	Glyma.10G120000(dist=4702),Glyma.10G120100(dist=57154)	Seed genistein 13-5
10	30960658	1.30514e-10	9.88434	intergenic	Daidzin.Beijing2017	Glyma.10G121400(dist=10609),Glyma.10G121500(dist=27403)	Seed genistein 13-5
10	31483215	1.80014e-10	9.74469	intergenic	Daidzin.Beijing2017	Glyma.10G122600(dist=55944),Glyma.10G122700(dist=187187)	Seed genistein 13-5
10	31500949	1.63621e-11	10.7862	intergenic	Daidzin.Beijing2017	Glyma.10G122600(dist=73678),Glyma.10G122700(dist=169453)	Seed genistein 13-5
10	31715837	4.66724e-09	8.33094	intergenic	Daidzin.Beijing2017	Glyma.10G122800(dist=2421),Glyma.10G122900(dist=70730)	Seed genistein 13-5
10	32049005	5.5842e-13	12.253	intergenic	Daidzin.Beijing2017	Glyma.10G123000(dist=229532),Glyma.10G123100(dist=26461)	Seed genistein 13-5
10	32078214	1.91277e-13	12.7183	intronic	Daidzin.Beijing2017	Glyma.10G123100	Seed genistein 13-5	UniRef100_D7LBR0 AMMECR1 family n=1 Tax=Arabidopsis lyrata subsp. lyrata RepID=D7LBR0_ARALL
10	32757058	5.54968e-10	9.25573	intergenic	Daidzin.Beijing2017	Glyma.10G125300(dist=22937),Glyma.10G125400(dist=52089)	Seed genistein 13-5
10	33581734	3.95923e-07	6.40239	intergenic	Daidzin.Beijing2017	Glyma.10G126400(dist=6942),Glyma.10G126500(dist=51499)	Seed genistein 13-5
10	41839499	6.35819e-08	7.19667	upstream	Daidzin.Beijing2017	Glyma.10G185300	Seed genistein 11-7	UniRef100_Q7DM37 H1-1flk (Fragment) n=1 Tax=Arabidopsis thalia RepID=Q7DM37_ARATH
10	41840109	1.32137e-07	6.87898	upstream;downstream	Daidzin.Beijing2017	Glyma.10G185300;Glyma.10G185400	Seed genistein 11-7	UniRef100_Q7DM37 H1-1flk (Fragment) n=1 Tax=Arabidopsis thalia RepID=Q7DM37_ARATH
10	41902298	2.04395e-07	6.68953	intergenic	Daidzin.Beijing2017	Glyma.10G185900(dist=2299),Glyma.10G186000(dist=8462)	Seed genistein 11-7
10	41902302	2.64707e-07	6.57724	intergenic	Daidzin.Beijing2017	Glyma.10G185900(dist=2303),Glyma.10G186000(dist=8458)	Seed genistein 11-7
10	41902932	7.41275e-09	8.13002	intergenic	Daidzin.Beijing2017	Glyma.10G185900(dist=2933),Glyma.10G186000(dist=7828)	Seed genistein 11-7
10	44387098	8.80559e-07	6.05524	intergenic	Daidzin.Beijing2017	Glyma.10G211300(dist=7737),Glyma.10G211400(dist=4778)	Seed genistein 11-7
10	44389697	4.36515e-07	6.36	intergenic	Daidzin.Beijing2017	Glyma.10G211300(dist=10336),Glyma.10G211400(dist=2179)	Seed genistein 11-7
10	44431696	3.7093e-07	6.43071	intergenic	Daidzin.Beijing2017	Glyma.10G211700(dist=1400),Glyma.10G211800(dist=13543)	Seed genistein 11-7
10	44494695	4.09526e-07	6.38772	intergenic	Daidzin.Beijing2017	Glyma.10G212300(dist=8879),Glyma.10G212400(dist=2359)	Seed genistein 11-7
10	44496190	5.37345e-08	7.26975	downstream	Daidzin.Beijing2017	Glyma.10G212400	Seed genistein 11-7	UniRef100_Q9C7C1 Tetraspanin-6 n=1 Tax=Arabidopsis thalia RepID=TET6_ARATH
10	44741032	3.49309e-07	6.45679	intronic	Daidzin.Beijing2017	Glyma.10G215300	Seed genistein 11-7	UniRef100_D7KLU5 Tetratricopeptide repeat-containing protein n=1 Tax=Arabidopsis lyrata subsp. lyrata RepID=D7KLU5_ARALL
10	44804063	6.53995e-07	6.18443	upstream	Daidzin.Beijing2017	Glyma.10G216300	Seed genistein 11-7	UniRef100_B6TA39 Actin protein 2/3 complex subunit 1B n=1 Tax=Zea mays RepID=B6TA39_MAIZE
10	44975363	3.57868e-08	7.44628	intergenic	Daidzin.Beijing2017	Glyma.10G217900(dist=17991),Glyma.10G218000(dist=16292)	Seed genistein 11-7
10	44985124	8.97063e-07	6.04718	intergenic	Daidzin.Beijing2017	Glyma.10G217900(dist=27752),Glyma.10G218000(dist=6531)	Seed genistein 11-7
10	44985239	9.8923e-07	6.0047	intergenic	Daidzin.Beijing2017	Glyma.10G217900(dist=27867),Glyma.10G218000(dist=6416)	Seed genistein 11-7
10	44985250	4.15717e-07	6.3812	intergenic	Daidzin.Beijing2017	Glyma.10G217900(dist=27878),Glyma.10G218000(dist=6405)	Seed genistein 11-7
10	44986596	5.33986e-07	6.27247	intergenic	Daidzin.Beijing2017	Glyma.10G217900(dist=29224),Glyma.10G218000(dist=5059)	Seed genistein 11-7
10	44986746	4.61367e-07	6.33595	intergenic	Daidzin.Beijing2017	Glyma.10G217900(dist=29374),Glyma.10G218000(dist=4909)	Seed genistein 11-7
10	44987642	7.02161e-08	7.15356	intergenic	Daidzin.Beijing2017	Glyma.10G217900(dist=30270),Glyma.10G218000(dist=4013)	Seed genistein 11-7
10	44987677	1.94751e-07	6.71052	intergenic	Daidzin.Beijing2017	Glyma.10G217900(dist=30305),Glyma.10G218000(dist=3978)	Seed genistein 11-7
10	44989673	8.18605e-07	6.08693	intergenic	Daidzin.Beijing2017	Glyma.10G217900(dist=32301),Glyma.10G218000(dist=1982)	Seed genistein 11-7
10	44990010	1.9065e-09	8.71976	intergenic	Daidzin.Beijing2017	Glyma.10G217900(dist=32638),Glyma.10G218000(dist=1645)	Seed genistein 11-7
10	44990108	8.33831e-08	7.07892	intergenic	Daidzin.Beijing2017	Glyma.10G217900(dist=32736),Glyma.10G218000(dist=1547)	Seed genistein 11-7
10	44997275	1.34494e-07	6.8713	intronic	Daidzin.Beijing2017	Glyma.10G218000	Seed genistein 11-7	UniRef100_Q9XID5 F23M19.3 n=1 Tax=Arabidopsis thalia RepID=Q9XID5_ARATH
10	44997311	6.15264e-07	6.21094	intronic	Daidzin.Beijing2017	Glyma.10G218000	Seed genistein 11-7	UniRef100_Q9XID5 F23M19.3 n=1 Tax=Arabidopsis thalia RepID=Q9XID5_ARATH
10	45013752	9.27827e-08	7.03253	intronic	Daidzin.Beijing2017	Glyma.10G218100	Seed genistein 11-7	UniRef100_O82687 Tyrosine phosphatase 1 n=1 Tax=Glycine max RepID=O82687_SOYBN
10	45017329	7.70771e-07	6.11307	nonsynonymous SNV	Daidzin.Beijing2017	Glyma.10G218200:Glyma.10G218200.1:exon2:c.G214A:p.V72M,	Seed genistein 11-7	UniRef100_B9IQM2 Exostosin family protein n=1 Tax=Populus trichocarpa RepID=B9IQM2_POPTR
10	45017976	3.28469e-07	6.48351	intronic	Daidzin.Beijing2017	Glyma.10G218200	Seed genistein 11-7	UniRef100_B9IQM2 Exostosin family protein n=1 Tax=Populus trichocarpa RepID=B9IQM2_POPTR
10	45024264	2.1113e-07	6.67545	UTR3	Daidzin.Beijing2017	Glyma.10G218300	Seed genistein 11-7	UniRef100_G7IFU4 TRM112-like protein n=1 Tax=Medicago truncatula RepID=G7IFU4_MEDTR
11	4889324	6.89368e-07	6.16155	intergenic	Daidzin.Beijing2017	Glyma.11G064600(dist=2993),Glyma.11G064700(dist=4088)	Seed glycitein 4-2
11	12779464	1.09011e-07	6.96253	intergenic	Daidzin.Beijing2017	Glyma.11G155600(dist=15505),Glyma.11G155700(dist=2268)	Seed isoflavone 11-16
11	27055328	2.46811e-08	7.60763	upstream	Daidzin.Beijing2017	Glyma.11G196400	Seed glycitein 4-2
11	29974423	2.34949e-10	9.62903	intergenic	Daidzin.Beijing2017	Glyma.11G208700(dist=59273),Glyma.11G208800(dist=34834)	Seed daidzein 5-3
11	30241841	1.02819e-07	6.98793	intronic	Daidzin.Beijing2017	Glyma.11G210300	Seed daidzein 5-3	UniRef100_B9A1Q4 Glycinol 4-dimethylallyltransferase n=1 Tax=Glycine max RepID=G4DT_SOYBN
11	30322832	1.81083e-09	8.74212	intergenic	Daidzin.Beijing2017	Glyma.11G210500(dist=2251),Glyma.11G210600(dist=3839)	Seed daidzein 5-3
11	30361385	1.1557e-08	7.93716	intronic	Daidzin.Beijing2017	Glyma.11G210900	Seed daidzein 5-3	UniRef100_G7IFI5 GTP-binding protein ras-like protein n=2 Tax=Medicago truncatula RepID=G7IFI5_MEDTR
11	30398821	6.25374e-07	6.20386	intergenic	Daidzin.Beijing2017	Glyma.11G211300(dist=5853),Glyma.11G211400(dist=2712)	Seed daidzein 5-3
11	32008820	6.95696e-10	9.15758	intergenic	Daidzin.Beijing2017	Glyma.11G225200(dist=6998),Glyma.11G225300(dist=3110)	Seed daidzein 5-3
11	32288298	6.05908e-07	6.21759	intergenic	Daidzin.Beijing2017	Glyma.11G227800(dist=4749),Glyma.11G227900(dist=13254)	Seed daidzein 5-3
11	34684928	9.01056e-07	6.04525	intronic	Daidzin.Beijing2017	Glyma.11G256800	Seed glycitein 4-2	UniRef100_G7J9L8 Mediator of R polymerase II transcription subunit n=1 Tax=Medicago truncatula RepID=G7J9L8_MEDTR
12	4429655	1.12336e-08	7.94948	intergenic	Daidzin.Beijing2017	Glyma.12G060900(dist=1967),Glyma.12G061000(dist=1502)	Seed isoflavone 11-8
12	8427013	3.50161e-07	6.45573	intergenic	Daidzin.Beijing2017	Glyma.12G097900(dist=2724),Glyma.12G098000(dist=5065)	Seed isoflavone 11-8
12	9208218	4.46054e-07	6.35061	intergenic	Daidzin.Beijing2017	Glyma.12G103100(dist=20308),Glyma.12G103200(dist=7695)
12	9410398	6.01019e-07	6.22111	intergenic	Daidzin.Beijing2017	Glyma.12G104300(dist=13754),Glyma.12G104400(dist=20120)
12	11017586	7.8133e-11	10.1072	intergenic	Daidzin.Beijing2017	Glyma.12G112700(dist=4793),Glyma.12G112800(dist=42133)	Seed glycitein 8-6
12	11244773	3.65791e-07	6.43677	intergenic	Daidzin.Beijing2017	Glyma.12G113900(dist=69816),Glyma.12G114000(dist=5979)	Seed glycitein 8-6
12	11244969	1.21319e-09	8.91607	intergenic	Daidzin.Beijing2017	Glyma.12G113900(dist=70012),Glyma.12G114000(dist=5783)	Seed glycitein 8-6
12	11317311	3.45086e-10	9.46207	intergenic	Daidzin.Beijing2017	Glyma.12G114200(dist=22860),Glyma.12G114300(dist=32709)	Seed glycitein 8-6
12	12068182	7.64407e-15	14.1167	intergenic	Daidzin.Beijing2017	Glyma.12G117800(dist=16609),Glyma.12G117900(dist=27637)	Seed glycitein 8-6
12	12444528	7.17711e-10	9.14405	intergenic	Daidzin.Beijing2017	Glyma.12G118700(dist=74729),Glyma.12G118800(dist=80578)	Seed glycitein 8-6
12	14507229	1.10692e-13	12.9559	intergenic	Daidzin.Beijing2017	Glyma.12G129800(dist=24954),Glyma.12G129900(dist=20559)	Seed glycitein 8-6
12	15887299	6.24656e-14	13.2044	intergenic	Daidzin.Beijing2017	Glyma.12G135600(dist=46720),Glyma.12G135700(dist=35428)	Seed genistein 11-5
12	16572237	4.05197e-11	10.3923	intergenic	Daidzin.Beijing2017	Glyma.12G138200(dist=36076),Glyma.12G138300(dist=67806)	Seed genistein 11-5
12	16584773	2.63375e-10	9.57942	intergenic	Daidzin.Beijing2017	Glyma.12G138200(dist=48612),Glyma.12G138300(dist=55270)	Seed genistein 11-5
12	16893505	2.00989e-10	9.69683	intergenic	Daidzin.Beijing2017	Glyma.12G138900(dist=89927),Glyma.12G139000(dist=43714)	Seed genistein 11-5
12	17417109	2.07995e-07	6.68195	downstream	Daidzin.Beijing2017	Glyma.12G140700	Seed genistein 11-5	UniRef100_I7FIQ6 Cysteine endopeptidase n=1 Tax=Jatropha curcas RepID=I7FIQ6_JATCU
12	17617942	2.49141e-07	6.60356	intergenic	Daidzin.Beijing2017	Glyma.12G140900(dist=14232),Glyma.12G141000(dist=23037)	Seed genistein 11-5
12	17857710	6.08537e-08	7.21571	intergenic	Daidzin.Beijing2017	Glyma.12G141600(dist=30296),Glyma.12G141700(dist=45634)	Seed genistein 11-5
12	18741046	9.39972e-09	8.02689	intergenic	Daidzin.Beijing2017	Glyma.12G143200(dist=158112),Glyma.12G143300(dist=31069)	Seed genistein 11-5
12	18927110	1.1327e-08	7.94589	intergenic	Daidzin.Beijing2017	Glyma.12G143800(dist=31889),Glyma.12G143900(dist=31238)	Seed genistein 11-5
12	18998186	3.50252e-07	6.45562	intergenic	Daidzin.Beijing2017	Glyma.12G144100(dist=18492),Glyma.12G144200(dist=14735)	Seed genistein 11-5
12	19721298	1.0537e-07	6.97728	intergenic	Daidzin.Beijing2017	Glyma.12G145400(dist=118367),Glyma.12G145500(dist=137443)	Seed genistein 11-5
12	20401540	4.49744e-10	9.34703	intergenic	Daidzin.Beijing2017	Glyma.12G146900(dist=12669),Glyma.12G147000(dist=42377)	Seed genistein 11-5
12	20451740	7.13295e-11	10.1467	intronic	Daidzin.Beijing2017	Glyma.12G147000	Seed genistein 11-5	UniRef100_G7IR58 Myosin-like protein n=1 Tax=Medicago truncatula RepID=G7IR58_MEDTR
12	20659264	1.61559e-08	7.79167	intergenic	Daidzin.Beijing2017	Glyma.12G148000(dist=60254),Glyma.12G148100(dist=72070)	Seed genistein 11-5
12	21082735	3.72439e-10	9.42894	intergenic	Daidzin.Beijing2017	Glyma.12G148600(dist=141295),Glyma.12G148700(dist=14481)	Seed genistein 11-5
12	21475340	1.806e-07	6.74328	intergenic	Daidzin.Beijing2017	Glyma.12G150100(dist=13175),Glyma.12G150200(dist=7311)	Seed genistein 11-5
12	21534224	1.50723e-08	7.82182	intergenic	Daidzin.Beijing2017	Glyma.12G150200(dist=50940),Glyma.12G150300(dist=28366)	Seed genistein 11-5
12	21962514	9.62028e-08	7.01681	intergenic	Daidzin.Beijing2017	Glyma.12G151500(dist=10767),Glyma.12G151600(dist=26928)	Seed genistein 11-5
12	22663503	1.9351e-07	6.7133	intergenic	Daidzin.Beijing2017	Glyma.12G152200(dist=510575),Glyma.12G152300(dist=239240)	Seed genistein 11-5
12	23673782	2.79877e-07	6.55303	intergenic	Daidzin.Beijing2017	Glyma.12G154000(dist=54346),Glyma.12G154100(dist=268662)	Seed genistein 11-5
12	23776277	7.90241e-09	8.10224	intergenic	Daidzin.Beijing2017	Glyma.12G154000(dist=156841),Glyma.12G154100(dist=166167)	Seed genistein 11-5
12	24059203	2.49595e-10	9.60276	intergenic	Daidzin.Beijing2017	Glyma.12G154400(dist=41029),Glyma.12G154500(dist=58164)	Seed genistein 11-5
12	24132128	1.55408e-08	7.80853	intergenic	Daidzin.Beijing2017	Glyma.12G154600(dist=12985),Glyma.12G154700(dist=13550)	Seed daidzein 13-13
12	24163174	4.16361e-07	6.38053	intergenic	Daidzin.Beijing2017	Glyma.12G154700(dist=16697),Glyma.12G154800(dist=82142)	Seed daidzein 13-13
12	24906179	2.64072e-09	8.57828	intergenic	Daidzin.Beijing2017	Glyma.12G156200(dist=18827),Glyma.12G156300(dist=195438)	Seed daidzein 13-13
12	25111719	5.42601e-08	7.26552	nonsynonymous SNV	Daidzin.Beijing2017	Glyma.12G156300:Glyma.12G156300.3:exon10:c.G1044C:p.W348C,Glyma.12G156300:Glyma.12G156300.5:exon10:c.G1032C:p.W344C,Glyma.12G156300:Glyma.12G156300.1:exon10:c.G1044C:p.W348C,Glyma.12G156300:Glyma.12G156300.4:exon8:c.G918C:p.W306C,Glyma.12G156300:Glyma.12G156300.2:exon10:c.G1005C:p.W335C,	Seed daidzein 13-13	UniRef100_D0VFU6 Cell division cycle 16 n=1 Tax=Medicago truncatula RepID=D0VFU6_MEDTR
12	25275435	6.34084e-07	6.19785	intergenic	Daidzin.Beijing2017	Glyma.12G156400(dist=124385),Glyma.12G156500(dist=5596)	Seed daidzein 13-13
12	26240674	6.87819e-07	6.16253	intergenic	Daidzin.Beijing2017	Glyma.12G157800(dist=99348),Glyma.12G157900(dist=130480)	Seed daidzein 13-13
12	26896439	5.55215e-08	7.25554	intergenic	Daidzin.Beijing2017	Glyma.12G158800(dist=8172),Glyma.12G158900(dist=11148)	Seed daidzein 13-13
12	27013625	1.14246e-09	8.94216	intergenic	Daidzin.Beijing2017	Glyma.12G158900(dist=103173),Glyma.12G159000(dist=368918)	Seed daidzein 13-13
12	27329502	7.32936e-09	8.13493	intergenic	Daidzin.Beijing2017	Glyma.12G158900(dist=419050),Glyma.12G159000(dist=53041)	Seed daidzein 13-13
12	28424692	9.62568e-07	6.01657	intergenic	Daidzin.Beijing2017	Glyma.12G160200(dist=18238),Glyma.12G160300(dist=29449)	Seed daidzein 13-13
12	28841312	2.81216e-09	8.55096	intergenic	Daidzin.Beijing2017	Glyma.12G160600(dist=218885),Glyma.12G160700(dist=162804)	Seed daidzein 13-13
12	28917645	2.4768e-08	7.60611	intergenic	Daidzin.Beijing2017	Glyma.12G160600(dist=295218),Glyma.12G160700(dist=86471)	Seed daidzein 13-13
12	29197869	4.06249e-09	8.39121	intergenic	Daidzin.Beijing2017	Glyma.12G160900(dist=17854),Glyma.12G161000(dist=130760)	Seed daidzein 13-13
12	29926474	6.64744e-10	9.17735	intergenic	Daidzin.Beijing2017	Glyma.12G161300(dist=20008),Glyma.12G161400(dist=155785)	Seed daidzein 13-13
12	30104221	2.63864e-07	6.57862	intergenic	Daidzin.Beijing2017	Glyma.12G161400(dist=19779),Glyma.12G161500(dist=126794)	Seed daidzein 13-13
12	30667411	2.20412e-10	9.65676	intergenic	Daidzin.Beijing2017	Glyma.12G162000(dist=74576),Glyma.12G162100(dist=3902)	Seed daidzein 13-13
12	30827891	4.0081e-08	7.39706	intergenic	Daidzin.Beijing2017	Glyma.12G162500(dist=81975),Glyma.12G162600(dist=34508)	Seed daidzein 13-13
12	30965311	1.41665e-07	6.84874	intergenic	Daidzin.Beijing2017	Glyma.12G162700(dist=95487),Glyma.12G162800(dist=126490)	Seed daidzein 13-13
12	31025525	3.6155e-09	8.44183	intergenic	Daidzin.Beijing2017	Glyma.12G162700(dist=155701),Glyma.12G162800(dist=66276)	Seed daidzein 13-13
12	31076492	4.70663e-08	7.32729	intergenic	Daidzin.Beijing2017	Glyma.12G162700(dist=206668),Glyma.12G162800(dist=15309)	Seed daidzein 13-13
12	32924946	4.86556e-09	8.31287	intergenic	Daidzin.Beijing2017	Glyma.12G172600(dist=15483),Glyma.12G172700(dist=7545)	Seed daidzein 13-13
12	35780312	7.03105e-07	6.15298	intergenic	Daidzin.Beijing2017	Glyma.12G196700(dist=18306),Glyma.12G196800(dist=4645)	Seed isoflavone 11-8
12	35806135	6.96865e-08	7.15685	downstream	Daidzin.Beijing2017	Glyma.12G196900	Seed isoflavone 11-8	UniRef100_G7IKN0 Transcription factor bHLH117 n=1 Tax=Medicago truncatula RepID=G7IKN0_MEDTR
12	37659571	6.82122e-09	8.16614	upstream;downstream	Daidzin.Beijing2017	Glyma.12G216900;Glyma.12G217000	Seed isoflavone 11-8	UniRef100_G7ITL8 Flavoprotein wrbA n=1 Tax=Medicago truncatula RepID=G7ITL8_MEDTR
12	37860495	4.20315e-07	6.37642	intergenic	Daidzin.Beijing2017	Glyma.12G219000(dist=5912),Glyma.12G219100(dist=10667)	Seed isoflavone 11-8
12	37914011	4.16535e-08	7.38035	intergenic	Daidzin.Beijing2017	Glyma.12G219400(dist=12423),Glyma.12G219500(dist=1316)	Seed isoflavone 11-8
12	38157783	6.96767e-08	7.15691	intergenic	Daidzin.Beijing2017	Glyma.12G222000(dist=25292),Glyma.12G222100(dist=11649)	Seed isoflavone 11-8
12	39992069	1.33424e-08	7.87477	intronic	Daidzin.Beijing2017	Glyma.12G241600	Seed isoflavone 11-8	UniRef100_G7JKR1 Ligatin n=1 Tax=Medicago truncatula RepID=G7JKR1_MEDTR
12	39992360	1.654e-10	9.78146	intronic	Daidzin.Beijing2017	Glyma.12G241600	Seed isoflavone 11-8	UniRef100_G7JKR1 Ligatin n=1 Tax=Medicago truncatula RepID=G7JKR1_MEDTR
12	40035497	3.12415e-08	7.50527	intergenic	Daidzin.Beijing2017	Glyma.12G241900(dist=9307),Glyma.12G242000(dist=6736)	Seed isoflavone 11-8
12	40041648	1.97889e-07	6.70358	downstream	Daidzin.Beijing2017	Glyma.12G242000	Seed isoflavone 11-8	UniRef100_G7IMU2 Phosducin-like protein n=1 Tax=Medicago truncatula RepID=G7IMU2_MEDTR
13	17895847	1.66391e-07	6.77887	intergenic	Daidzin.Beijing2017	Glyma.13G075500(dist=28008),Glyma.13G075600(dist=3481)	Seed daidzein 11-2
13	22476864	5.38203e-07	6.26905	intergenic	Daidzin.Beijing2017	Glyma.13G111100(dist=7694),Glyma.13G111200(dist=5203)	Seed daidzein 11-2
13	22688263	5.53681e-07	6.25674	UTR3	Daidzin.Beijing2017	Glyma.13G113400	Seed daidzein 11-2	UniRef100_G7JI11 2Fe-2S ferredoxin n=1 Tax=Medicago truncatula RepID=G7JI11_MEDTR
13	22725109	1.4433e-07	6.84064	intergenic	Daidzin.Beijing2017	Glyma.13G113800(dist=4993),Glyma.13G113900(dist=18043)	Seed daidzein 11-2
13	22914027	5.04747e-07	6.29693	intronic	Daidzin.Beijing2017	Glyma.13G115500	Seed daidzein 11-2	UniRef100_G7JS28 Lysine-ketoglutarate reductase/saccharopine dehydrogese n=2 Tax=Medicago truncatula RepID=G7JS28_MEDTR
13	22974136	5.077e-09	8.29439	intergenic	Daidzin.Beijing2017	Glyma.13G116300(dist=1694),Glyma.13G116400(dist=1545)	Seed daidzein 11-2
13	22974434	9.69066e-08	7.01365	intergenic	Daidzin.Beijing2017	Glyma.13G116300(dist=1992),Glyma.13G116400(dist=1247)	Seed daidzein 11-2
13	23004009	4.80891e-07	6.31795	intronic	Daidzin.Beijing2017	Glyma.13G116800	Seed daidzein 11-2	UniRef100_F4KGY0 Alkaline-phosphatase-like protein n=1 Tax=Arabidopsis thalia RepID=F4KGY0_ARATH
13	23004118	7.3069e-07	6.13627	intronic	Daidzin.Beijing2017	Glyma.13G116800	Seed daidzein 11-2	UniRef100_F4KGY0 Alkaline-phosphatase-like protein n=1 Tax=Arabidopsis thalia RepID=F4KGY0_ARATH
13	23005202	7.93528e-07	6.10044	intronic	Daidzin.Beijing2017	Glyma.13G116800	Seed daidzein 11-2	UniRef100_F4KGY0 Alkaline-phosphatase-like protein n=1 Tax=Arabidopsis thalia RepID=F4KGY0_ARATH
13	23005275	6.31728e-07	6.19947	intronic	Daidzin.Beijing2017	Glyma.13G116800	Seed daidzein 11-2	UniRef100_F4KGY0 Alkaline-phosphatase-like protein n=1 Tax=Arabidopsis thalia RepID=F4KGY0_ARATH
13	23035061	6.72082e-07	6.17258	intergenic	Daidzin.Beijing2017	Glyma.13G117000(dist=7539),Glyma.13G117100(dist=1639)	Seed daidzein 11-2
13	23036040	2.69927e-08	7.56875	upstream	Daidzin.Beijing2017	Glyma.13G117100	Seed daidzein 11-2	UniRef100_I1LYD6 Auxin-induced protein n=2 Tax=Glycine max RepID=I1LYD6_SOYBN
13	23037694	4.99177e-09	8.30175	nonsynonymous SNV	Daidzin.Beijing2017	Glyma.13G117100:Glyma.13G117100.4:exon2:c.C598G:p.P200A,	Seed daidzein 11-2	UniRef100_I1LYD6 Auxin-induced protein n=2 Tax=Glycine max RepID=I1LYD6_SOYBN
13	23037698	9.81116e-09	8.00828	nonsynonymous SNV	Daidzin.Beijing2017	Glyma.13G117100:Glyma.13G117100.4:exon2:c.C602T:p.S201L,	Seed daidzein 11-2	UniRef100_I1LYD6 Auxin-induced protein n=2 Tax=Glycine max RepID=I1LYD6_SOYBN
13	23044820	7.84113e-07	6.10562	downstream	Daidzin.Beijing2017	Glyma.13G117200	Seed daidzein 11-2	UniRef100_D7RJ53 SNF5 n=1 Tax=Glycine max RepID=D7RJ53_SOYBN
13	24857373	7.61308e-08	7.11844	UTR3	Daidzin.Beijing2017	Glyma.13G136000	Seed daidzein 11-2	UniRef100_G7L1P0 Adenylate kise n=1 Tax=Medicago truncatula RepID=G7L1P0_MEDTR
13	25841743	3.6061e-07	6.44296	downstream	Daidzin.Beijing2017	Glyma.13G145400	Seed daidzein 11-4	UniRef100_B9GIE7 ACT domain-containing family protein n=1 Tax=Populus trichocarpa RepID=B9GIE7_POPTR
13	25986815	2.79639e-08	7.5534	nonsynonymous SNV	Daidzin.Beijing2017	Glyma.13G146800:Glyma.13G146800.3:exon1:c.G271A:p.G91R,Glyma.13G146800:Glyma.13G146800.1:exon1:c.G271A:p.G91R,Glyma.13G146800:Glyma.13G146800.2:exon1:c.G271A:p.G91R,	Seed daidzein 11-4	UniRef100_B7FHC6 Iron sulfur cluster assembly protein n=1 Tax=Medicago truncatula RepID=B7FHC6_MEDTR
13	26161876	3.51509e-09	8.45406	intronic	Daidzin.Beijing2017	Glyma.13G148100	Seed daidzein 11-4	UniRef100_G7IA56 Aspartic proteise-like protein n=1 Tax=Medicago truncatula RepID=G7IA56_MEDTR
13	26508509	6.68682e-08	7.17478	intergenic	Daidzin.Beijing2017	Glyma.13G151000(dist=1645),Glyma.13G151100(dist=17445)	Seed daidzein 8-8
13	27176300	7.83139e-07	6.10616	intronic	Daidzin.Beijing2017	Glyma.13G156600	Seed daidzein 11-4	UniRef100_Q9LHS2 Emb|CAB77600.1 n=1 Tax=Arabidopsis thalia RepID=Q9LHS2_ARATH
14	4299091	6.29715e-07	6.20086	intergenic	Daidzin.Beijing2017	Glyma.14G054200(dist=13779),Glyma.14G054300(dist=13837)	Seed daidzein 4-1
14	4299092	2.4258e-07	6.61515	intergenic	Daidzin.Beijing2017	Glyma.14G054200(dist=13780),Glyma.14G054300(dist=13836)	Seed daidzein 4-1
14	4299094	3.3464e-07	6.47542	intergenic	Daidzin.Beijing2017	Glyma.14G054200(dist=13782),Glyma.14G054300(dist=13834)	Seed daidzein 4-1
14	4327124	8.12077e-08	7.0904	intergenic	Daidzin.Beijing2017	Glyma.14G054300(dist=10410),Glyma.14G054400(dist=11736)	Seed daidzein 4-1
14	4327132	4.88927e-08	7.31076	intergenic	Daidzin.Beijing2017	Glyma.14G054300(dist=10418),Glyma.14G054400(dist=11728)	Seed daidzein 4-1
14	4327175	7.09663e-10	9.14895	intergenic	Daidzin.Beijing2017	Glyma.14G054300(dist=10461),Glyma.14G054400(dist=11685)	Seed daidzein 4-1
14	4327188	5.30667e-10	9.27518	intergenic	Daidzin.Beijing2017	Glyma.14G054300(dist=10474),Glyma.14G054400(dist=11672)	Seed daidzein 4-1
14	4327225	5.64851e-09	8.24807	intergenic	Daidzin.Beijing2017	Glyma.14G054300(dist=10511),Glyma.14G054400(dist=11635)	Seed daidzein 4-1
14	4327232	5.34856e-08	7.27176	intergenic	Daidzin.Beijing2017	Glyma.14G054300(dist=10518),Glyma.14G054400(dist=11628)	Seed daidzein 4-1
14	4327259	2.21202e-08	7.65521	intergenic	Daidzin.Beijing2017	Glyma.14G054300(dist=10545),Glyma.14G054400(dist=11601)	Seed daidzein 4-1
14	4327261	3.28897e-08	7.48294	intergenic	Daidzin.Beijing2017	Glyma.14G054300(dist=10547),Glyma.14G054400(dist=11599)	Seed daidzein 4-1
14	4334174	4.16611e-07	6.38027	intergenic	Daidzin.Beijing2017	Glyma.14G054300(dist=17460),Glyma.14G054400(dist=4686)	Seed daidzein 4-1
14	5930208	4.40507e-09	8.35605	intergenic	Daidzin.Beijing2017	Glyma.14G070600(dist=2424),Glyma.14G070700(dist=18260)
14	5971553	7.55343e-07	6.12186	upstream	Daidzin.Beijing2017	Glyma.14G071000		UniRef100_B9H4F7 26S proteasome AAA-ATPase subunit family protein n=1 Tax=Populus trichocarpa RepID=B9H4F7_POPTR
14	5992208	3.73616e-12	11.4276	downstream	Daidzin.Beijing2017	Glyma.14G071400		UniRef100_Q0GPE7 BZIP transcription factor bZIP17 (Fragment) n=1 Tax=Glycine max RepID=Q0GPE7_SOYBN
14	6044933	4.02983e-09	8.39471	intronic	Daidzin.Beijing2017	Glyma.14G071900		UniRef100_B9H0T8 SEC14 cytosolic factor family protein n=1 Tax=Populus trichocarpa RepID=B9H0T8_POPTR
14	7302083	1.77894e-10	9.74984	intergenic	Daidzin.Beijing2017	Glyma.14G083600(dist=11202),Glyma.14G083700(dist=14179)
14	7304905	1.56028e-09	8.8068	intergenic	Daidzin.Beijing2017	Glyma.14G083600(dist=14024),Glyma.14G083700(dist=11357)
14	7389849	5.70461e-07	6.24377	synonymous SNV	Daidzin.Beijing2017	Glyma.14G084300:Glyma.14G084300.2:exon3:c.G780A:p.Q260Q,Glyma.14G084300:Glyma.14G084300.1:exon3:c.G780A:p.Q260Q,		UniRef100_R4N5R6 C transcription factor 061 n=1 Tax=Jatropha curcas RepID=R4N5R6_JATCU
14	7463082	8.77197e-08	7.0569	intergenic	Daidzin.Beijing2017	Glyma.14G084700(dist=8220),Glyma.14G084800(dist=10745)
14	7527167	6.26815e-10	9.20286	UTR5	Daidzin.Beijing2017	Glyma.14G085200		UniRef100_G7I2C6 Kinesin-like protein n=1 Tax=Medicago truncatula RepID=G7I2C6_MEDTR
14	7563105	2.40102e-10	9.6196	intergenic	Daidzin.Beijing2017	Glyma.14G085500(dist=4175),Glyma.14G085600(dist=24430)
14	10135420	7.02884e-07	6.15312	intergenic	Daidzin.Beijing2017	Glyma.14G102300(dist=19170),Glyma.14G102400(dist=23694)
14	13417355	2.48011e-09	8.60553	intergenic	Daidzin.Beijing2017	Glyma.14G113700(dist=14263),Glyma.14G113800(dist=14074)
14	17575442	5.37601e-09	8.26954	intergenic	Daidzin.Beijing2017	Glyma.14G121700(dist=20622),Glyma.14G121800(dist=37301)	Seed daidzein 4-1
14	17651110	4.2335e-10	9.3733	intergenic	Daidzin.Beijing2017	Glyma.14G121800(dist=37636),Glyma.14G121900(dist=22597)	Seed daidzein 4-1
14	17921948	1.4108e-09	8.85054	intergenic	Daidzin.Beijing2017	Glyma.14G122500(dist=85787),Glyma.14G122600(dist=48452)	Seed daidzein 4-1
14	18924407	1.28806e-08	7.89006	intergenic	Daidzin.Beijing2017	Glyma.14G124100(dist=47598),Glyma.14G124200(dist=28273)	Seed daidzein 4-1
14	21086101	8.2365e-07	6.08426	intergenic	Daidzin.Beijing2017	Glyma.14G128200(dist=53733),Glyma.14G128300(dist=209162)	Seed daidzein 4-1
14	21401189	1.19601e-07	6.92226	intergenic	Daidzin.Beijing2017	Glyma.14G128300(dist=89916),Glyma.14G128400(dist=23551)	Seed daidzein 4-1
14	22125945	9.1044e-08	7.04075	intergenic	Daidzin.Beijing2017	Glyma.14G130100(dist=36393),Glyma.14G130200(dist=7798)	Seed daidzein 4-1
14	22478370	2.7149e-08	7.56625	intergenic	Daidzin.Beijing2017	Glyma.14G131300(dist=42045),Glyma.14G131400(dist=26652)	Seed daidzein 4-1
14	22737599	1.77666e-07	6.7504	intergenic	Daidzin.Beijing2017	Glyma.14G132500(dist=4680),Glyma.14G132600(dist=19346)	Seed daidzein 4-1
14	22931661	2.44668e-07	6.61142	intergenic	Daidzin.Beijing2017	Glyma.14G133000(dist=114830),Glyma.14G133100(dist=16136)	Seed daidzein 4-1
14	23218001	6.04654e-07	6.21849	intergenic	Daidzin.Beijing2017	Glyma.14G133600(dist=24238),Glyma.14G133700(dist=10336)	Seed daidzein 4-1
14	23600530	4.40508e-07	6.35605	intergenic	Daidzin.Beijing2017	Glyma.14G135000(dist=15385),Glyma.14G135100(dist=22892)	Seed daidzein 4-1
14	25721693	6.05737e-09	8.21772	intergenic	Daidzin.Beijing2017	Glyma.14G138200(dist=53357),Glyma.14G138300(dist=76629)	Seed daidzein 4-1
14	27237317	3.07503e-08	7.51215	intergenic	Daidzin.Beijing2017	Glyma.14G139700(dist=279729),Glyma.14G139800(dist=85371)	Seed daidzein 4-1
14	27984341	5.37215e-07	6.26985	intergenic	Daidzin.Beijing2017	Glyma.14G141200(dist=130567),Glyma.14G141300(dist=347192)	Seed daidzein 4-1
14	28810651	2.01364e-07	6.69602	intergenic	Daidzin.Beijing2017	Glyma.14G142600(dist=77725),Glyma.14G142700(dist=16910)	Seed daidzein 4-1
14	36986005	1.01825e-07	6.99215	intergenic	Daidzin.Beijing2017	Glyma.14G160200(dist=1259),Glyma.14G160300(dist=4751)	Seed daidzein 4-1
14	36995795	8.01982e-07	6.09584	intergenic	Daidzin.Beijing2017	Glyma.14G160300(dist=3050),Glyma.14G160400(dist=190276)	Seed daidzein 4-1
14	36995961	8.55292e-08	7.06789	intergenic	Daidzin.Beijing2017	Glyma.14G160300(dist=3216),Glyma.14G160400(dist=190110)	Seed daidzein 4-1
14	38300335	1.09048e-09	8.96238	intergenic	Daidzin.Beijing2017	Glyma.14G161600(dist=14558),Glyma.14G161700(dist=182415)	Seed daidzein 4-1
14	40764035	3.42437e-07	6.46542	intergenic	Daidzin.Beijing2017	Glyma.14G165000(dist=26826),Glyma.14G165100(dist=2422)	Seed daidzein 4-1
14	41350125	4.79253e-07	6.31943	intergenic	Daidzin.Beijing2017	Glyma.14G167100(dist=22561),Glyma.14G167200(dist=2547)	Seed daidzein 4-1
14	43383926	4.84038e-07	6.31512	intergenic	Daidzin.Beijing2017	Glyma.14G175600(dist=38454),Glyma.14G175700(dist=39687)	Seed daidzein 4-1
14	46926380	3.2228e-07	6.49177	intergenic	Daidzin.Beijing2017	Glyma.14G204300(dist=16903),Glyma.14G204400(dist=9677)	Seed daidzein 4-1
14	48388555	2.30905e-07	6.63657	synonymous SNV	Daidzin.Beijing2017	Glyma.14G218700:Glyma.14G218700.1:exon3:c.C1203T:p.I401I,		UniRef100_B9GQV9 Zinc finger family protein n=1 Tax=Populus trichocarpa RepID=B9GQV9_POPTR
14	48816466	3.40477e-08	7.46791	intronic	Daidzin.Beijing2017	Glyma.14G223000		UniRef100_B9H5E3 Multi-copper oxidase type 1 family protein n=1 Tax=Populus trichocarpa RepID=B9H5E3_POPTR
14	48889828	7.37187e-08	7.13242	intergenic	Daidzin.Beijing2017	Glyma.14G223600(dist=5049),Glyma.14G223700(dist=2900)
14	48898083	1.23332e-07	6.90892	intronic	Daidzin.Beijing2017	Glyma.14G223700		UniRef100_F4HUN4 RAD3-like D-binding helicase protein n=1 Tax=Arabidopsis thalia RepID=F4HUN4_ARATH
15	111676	2.93306e-07	6.53268	intergenic	Daidzin.Beijing2017	Glyma.15G000900(dist=3045),Glyma.15G001000(dist=4138)
15	2823656	7.49929e-07	6.12498	upstream	Daidzin.Beijing2017	Glyma.15G035400	Seed genistein 7-4	UniRef100_Q9LNW8 F22G5.17 n=1 Tax=Arabidopsis thalia RepID=Q9LNW8_ARATH
15	2823657	7.49929e-07	6.12498	upstream	Daidzin.Beijing2017	Glyma.15G035400	Seed genistein 7-4	UniRef100_Q9LNW8 F22G5.17 n=1 Tax=Arabidopsis thalia RepID=Q9LNW8_ARATH
15	2837113	2.41098e-07	6.61781	UTR3	Daidzin.Beijing2017	Glyma.15G035700	Seed genistein 7-4	UniRef100_G7IRX6 Chaperone protein DJ n=1 Tax=Medicago truncatula RepID=G7IRX6_MEDTR
15	3493673	2.36919e-07	6.6254	upstream	Daidzin.Beijing2017	Glyma.15G044100	Seed genistein 7-4
15	4460782	1.20235e-08	7.91997	intergenic	Daidzin.Beijing2017	Glyma.15G057800(dist=8385),Glyma.15G057900(dist=12171)	Seed daidzein 8-7
15	22015144	2.34854e-07	6.6292	intergenic	Daidzin.Beijing2017	Glyma.15G194700(dist=131901),Glyma.15G194800(dist=78170)	Seed genistein 7-4
15	31288982	3.85649e-08	7.41381	intergenic	Daidzin.Beijing2017	Glyma.15G209000(dist=18177),Glyma.15G209100(dist=26198)	Seed genistein 7-4
15	40005837	8.47596e-07	6.07181	intergenic	Daidzin.Beijing2017	Glyma.15G221400(dist=4268),Glyma.15G221600(dist=61926)	Seed genistein 7-4
15	49338498	1.1074e-07	6.9557	UTR5	Daidzin.Beijing2017	Glyma.15G261000	Seed daidzein 8-7
15	49488447	1.32471e-07	6.87788	UTR3	Daidzin.Beijing2017	Glyma.15G262300	Seed daidzein 8-7	UniRef100_Q84ND5 Cation diffusion facilitator 9 n=1 Tax=Stylosanthes hamata RepID=Q84ND5_STYHA
15	49501646	4.27102e-07	6.36947	intergenic	Daidzin.Beijing2017	Glyma.15G262400(dist=2096),Glyma.15G262500(dist=18097)	Seed daidzein 8-7
15	50130000	2.1506e-08	7.66744	intergenic	Daidzin.Beijing2017	Glyma.15G266100(dist=11927),Glyma.15G266200(dist=16540)	Seed daidzein 8-7
16	1751651	5.57186e-07	6.254	intergenic	Daidzin.Beijing2017	Glyma.16G019400(dist=23379),Glyma.16G019500(dist=16114)	Seed daidzein 2-7
16	13024033	7.9783e-07	6.09809	intergenic	Daidzin.Beijing2017	Glyma.16G090300(dist=5957),Glyma.16G090400(dist=6820)	Seed daidzein 2-7
16	13542001	3.05418e-07	6.51511	intergenic	Daidzin.Beijing2017	Glyma.16G090600(dist=197085),Glyma.16G090700(dist=176453)	Seed daidzein 2-7
16	18200576	7.41355e-08	7.12997	intergenic	Daidzin.Beijing2017	Glyma.16G096000(dist=479908),Glyma.16G096200(dist=45381)	Seed daidzein 2-7
16	21659211	1.64284e-08	7.78441	intergenic	Daidzin.Beijing2017	Glyma.16G106800(dist=16893),Glyma.16G106900(dist=25208)	Seed daidzein 2-7
16	21959065	3.95533e-08	7.40282	upstream	Daidzin.Beijing2017	Glyma.16G107900	Seed daidzein 2-7	UniRef100_F6LPV3 Rop guanine nucleotide exchange factor n=2 Tax=Medicago truncatula RepID=F6LPV3_MEDTR
16	22741766	6.31051e-09	8.19994	intergenic	Daidzin.Beijing2017	Glyma.16G108700(dist=129159),Glyma.16G108800(dist=145301)	Seed daidzein 2-7
16	23301832	1.90414e-09	8.7203	intergenic	Daidzin.Beijing2017	Glyma.16G109200(dist=168155),Glyma.16G109300(dist=117914)	Seed daidzein 2-7
16	23442198	1.78488e-12	11.7484	intergenic	Daidzin.Beijing2017	Glyma.16G109300(dist=19386),Glyma.16G109400(dist=39527)	Seed daidzein 2-7
16	23651739	1.88465e-07	6.72477	intergenic	Daidzin.Beijing2017	Glyma.16G109600(dist=5920),Glyma.16G109700(dist=7610)	Seed daidzein 2-7
16	23676589	1.86264e-08	7.72987	intergenic	Daidzin.Beijing2017	Glyma.16G109700(dist=8229),Glyma.16G109800(dist=118901)	Seed daidzein 2-7
16	24911799	2.61027e-08	7.58331	intergenic	Daidzin.Beijing2017	Glyma.16G112200(dist=13903),Glyma.16G112300(dist=37393)	Seed daidzein 2-7
16	25408990	5.46256e-10	9.2626	intergenic	Daidzin.Beijing2017	Glyma.16G114600(dist=52075),Glyma.16G114700(dist=10385)	Seed daidzein 2-7
16	27953885	1.4605e-07	6.8355	intergenic	Daidzin.Beijing2017	Glyma.16G127600(dist=3041),Glyma.16G127700(dist=20889)	Seed daidzein 2-7
16	33796435	8.54726e-08	7.06817	intergenic	Daidzin.Beijing2017	Glyma.16G176600(dist=7892),Glyma.16G176700(dist=6765)	Seed daidzein 2-7
17	36135	6.9968e-11	10.1551	intergenic	Daidzin.Beijing2017	Glyma.17G000400(dist=3326),Glyma.17G000500(dist=2768)	Seed genistein 10-5
17	129860	4.0121e-15	14.3966	intronic	Daidzin.Beijing2017	Glyma.17G001100	Seed glycitein 8-4	UniRef100_D7KY74 Helicase domain-containing protein n=1 Tax=Arabidopsis lyrata subsp. lyrata RepID=D7KY74_ARALL
17	508504	6.3976e-14	13.194	intronic	Daidzin.Beijing2017	Glyma.17G005500	Seed glycitein 8-8	UniRef100_A2Q1R4 HEAT n=1 Tax=Medicago truncatula RepID=A2Q1R4_MEDTR
17	605008	8.84299e-11	10.0534	intergenic	Daidzin.Beijing2017	Glyma.17G006600(dist=2637),Glyma.17G006700(dist=1061)	Seed glycitein 7-5
17	826229	9.72683e-08	7.01203	intergenic	Daidzin.Beijing2017	Glyma.17G010100(dist=12652),Glyma.17G010200(dist=1707)
17	1085239	3.20828e-12	11.4937	upstream	Daidzin.Beijing2017	Glyma.17G014300	Seed isoflavone 12-14	UniRef100_G7ZYX8 Myocyte-specific enhancer factor 2A n=1 Tax=Medicago truncatula RepID=G7ZYX8_MEDTR
17	1551930	2.03613e-08	7.69119	intergenic	Daidzin.Beijing2017	Glyma.17G021000(dist=4258),Glyma.17G021100(dist=2760)	Seed glycitein 8-4
17	1938910	5.99552e-09	8.22217	intergenic	Daidzin.Beijing2017	Glyma.17G026300(dist=6098),Glyma.17G026400(dist=2544)	Seed glycitein 8-4
17	2084925	9.67606e-09	8.0143	downstream	Daidzin.Beijing2017	Glyma.17G027900	Seed glycitein 8-4	UniRef100_I1MRK3 MATE efflux family protein n=1 Tax=Glycine max RepID=I1MRK3_SOYBN
17	2494253	2.03e-09	8.6925	intronic	Daidzin.Beijing2017	Glyma.17G034100	Seed glycitein 8-8	UniRef100_B0M193 Peroxisomal enoyl-CoA hydratase/isomerase family protein n=1 Tax=Glycine max RepID=B0M193_SOYBN
17	2655251	4.13218e-10	9.38382	intergenic	Daidzin.Beijing2017	Glyma.17G036000(dist=2122),Glyma.17G036100(dist=1376)	Seed genistein 11-2
17	2959635	8.64895e-07	6.06304	downstream	Daidzin.Beijing2017	Glyma.17G039800	Seed genistein 11-2	UniRef100_Q9LKY3 Pti1 kise-like protein n=2 Tax=Glycine max RepID=Q9LKY3_SOYBN
17	3037022	7.47208e-07	6.12656	intergenic	Daidzin.Beijing2017	Glyma.17G041100(dist=1310),Glyma.17G041200(dist=4770)	Seed genistein 11-2
17	3962418	7.73529e-09	8.11152	intronic	Daidzin.Beijing2017	Glyma.17G052200	Seed daidzein 13-6	UniRef100_D7L7J2 Nucleic acid binding protein n=1 Tax=Arabidopsis lyrata subsp. lyrata RepID=D7L7J2_ARALL
17	4017190	9.09386e-09	8.04125	intronic	Daidzin.Beijing2017	Glyma.17G052800	Seed daidzein 13-6	UniRef100_D7MM98 Kise family protein n=1 Tax=Arabidopsis lyrata subsp. lyrata RepID=D7MM98_ARALL
17	4027989	1.9298e-08	7.71449	intergenic	Daidzin.Beijing2017	Glyma.17G052800(dist=8795),Glyma.17G052900(dist=1505)	Seed daidzein 13-6
17	4094195	3.25874e-07	6.48695	upstream	Daidzin.Beijing2017	Glyma.17G053800	Seed genistein 10-5	UniRef100_Q39892 Nucleosome assembly protein 1 n=1 Tax=Glycine max RepID=Q39892_SOYBN
17	4094256	3.64328e-07	6.43851	upstream	Daidzin.Beijing2017	Glyma.17G053800	Seed genistein 10-5	UniRef100_Q39892 Nucleosome assembly protein 1 n=1 Tax=Glycine max RepID=Q39892_SOYBN
17	4095388	5.21783e-07	6.28251	nonsynonymous SNV	Daidzin.Beijing2017	Glyma.17G053800:Glyma.17G053800.6:exon4:c.T68C:p.V23A,	Seed genistein 10-5	UniRef100_Q39892 Nucleosome assembly protein 1 n=1 Tax=Glycine max RepID=Q39892_SOYBN
17	4114659	7.81452e-07	6.1071	intergenic	Daidzin.Beijing2017	Glyma.17G054100(dist=2226),Glyma.17G054200(dist=4340)	Seed genistein 10-5
17	4117325	1.41701e-08	7.84863	intergenic	Daidzin.Beijing2017	Glyma.17G054100(dist=4892),Glyma.17G054200(dist=1674)	Seed genistein 10-5
17	4118358	3.01542e-08	7.52065	upstream	Daidzin.Beijing2017	Glyma.17G054200	Seed genistein 10-5	UniRef100_A2Q1D5 Esterase/lipase/thioesterase n=1 Tax=Medicago truncatula RepID=A2Q1D5_MEDTR
17	4122232	6.05859e-08	7.21763	intronic	Daidzin.Beijing2017	Glyma.17G054200	Seed genistein 10-5	UniRef100_A2Q1D5 Esterase/lipase/thioesterase n=1 Tax=Medicago truncatula RepID=A2Q1D5_MEDTR
17	4130281	6.28106e-07	6.20197	intronic	Daidzin.Beijing2017	Glyma.17G054400	Seed genistein 10-5	UniRef100_F4JNR2 CRS1 / YhbY (CRM) domain-containing protein n=1 Tax=Arabidopsis thalia RepID=F4JNR2_ARATH
17	4132969	4.15111e-09	8.38184	upstream	Daidzin.Beijing2017	Glyma.17G054400	Seed genistein 10-5	UniRef100_F4JNR2 CRS1 / YhbY (CRM) domain-containing protein n=1 Tax=Arabidopsis thalia RepID=F4JNR2_ARATH
17	4136379	2.75794e-07	6.55941	intergenic	Daidzin.Beijing2017	Glyma.17G054400(dist=3762),Glyma.17G054500(dist=7059)	Seed genistein 10-5
17	4173353	7.47469e-08	7.12641	intronic	Daidzin.Beijing2017	Glyma.17G054900	Seed genistein 10-5
17	4173563	4.86002e-08	7.31336	intronic	Daidzin.Beijing2017	Glyma.17G054900	Seed genistein 10-5
17	4175268	4.16079e-07	6.38082	downstream	Daidzin.Beijing2017	Glyma.17G054900	Seed genistein 10-5
17	4175859	9.95808e-08	7.00182	intergenic	Daidzin.Beijing2017	Glyma.17G054900(dist=1251),Glyma.17G055000(dist=2128)	Seed genistein 10-5
17	4176434	5.58933e-08	7.25264	intergenic	Daidzin.Beijing2017	Glyma.17G054900(dist=1826),Glyma.17G055000(dist=1553)	Seed genistein 10-5
17	4177575	1.43947e-08	7.8418	upstream	Daidzin.Beijing2017	Glyma.17G055000	Seed genistein 10-5	UniRef100_A2Q567 Amine oxidase n=1 Tax=Medicago truncatula RepID=A2Q567_MEDTR
17	4214773	2.56393e-07	6.59109	intergenic	Daidzin.Beijing2017	Glyma.17G055400(dist=1976),Glyma.17G055500(dist=2887)	Seed genistein 10-5
17	4420395	9.70529e-09	8.01299	intergenic	Daidzin.Beijing2017	Glyma.17G058200(dist=1294),Glyma.17G058300(dist=5579)	Seed genistein 10-5
17	4915677	3.36221e-07	6.47338	upstream	Daidzin.Beijing2017	Glyma.17G063900	Seed glycitein 8-8	UniRef100_G7JVH0 Mitochondrial chaperone BCS1 n=1 Tax=Medicago truncatula RepID=G7JVH0_MEDTR
17	5520126	6.37312e-10	9.19565	intergenic	Daidzin.Beijing2017	Glyma.17G070400(dist=1817),Glyma.17G070500(dist=4470)	Seed glycitein 8-8
17	5903125	3.35995e-10	9.47367	intronic	Daidzin.Beijing2017	Glyma.17G075200	Seed glycitein 7-5	UniRef100_G7JGS8 Transcription factor bHLH66 n=1 Tax=Medicago truncatula RepID=G7JGS8_MEDTR
17	5920764	3.14776e-08	7.502	nonsynonymous SNV	Daidzin.Beijing2017	Glyma.17G075400:Glyma.17G075400.1:exon1:c.T851C:p.V284A,	Seed glycitein 7-5	UniRef100_I0YTF5 DUF602-domain-containing protein n=1 Tax=Coccomyxa subellipsoidea C-169 RepID=I0YTF5_9CHLO
17	6293599	1.27932e-09	8.89302	intergenic	Daidzin.Beijing2017	Glyma.17G080800(dist=2547),Glyma.17G080900(dist=2021)	Seed glycitein 8-8
17	6582717	8.58414e-08	7.0663	upstream;downstream	Daidzin.Beijing2017	Glyma.17G085400;Glyma.17G085300	Seed glycitein 8-8	UniRef100_V5N8B2 60S ribosomal protein L27a n=1 Tax=Phaseolus vulgaris RepID=V5N8B2_PHAVU
17	6601326	3.44551e-07	6.46275	synonymous SNV	Daidzin.Beijing2017	Glyma.17G085500:Glyma.17G085500.1:exon13:c.A3907C:p.R1303R,	Seed glycitein 8-8	UniRef100_G7J4S8 Primary amine oxidase n=1 Tax=Medicago truncatula RepID=G7J4S8_MEDTR
17	6622062	9.10477e-07	6.04073	intergenic	Daidzin.Beijing2017	Glyma.17G085600(dist=11548),Glyma.17G085700(dist=3026)	Seed glycitein 8-8
17	6657315	4.71714e-12	11.3263	intergenic	Daidzin.Beijing2017	Glyma.17G086200(dist=10677),Glyma.17G086300(dist=3446)	Seed glycitein 8-8
17	6967823	7.90723e-10	9.10198	intergenic	Daidzin.Beijing2017	Glyma.17G089400(dist=9083),Glyma.17G089500(dist=2594)	Seed glycitein 8-8
17	6991739	7.04528e-07	6.1521	nonsynonymous SNV	Daidzin.Beijing2017	Glyma.17G089700:Glyma.17G089700.1:exon2:c.T212G:p.I71R,Glyma.17G089700:Glyma.17G089700.2:exon2:c.T212G:p.I71R,	Seed glycitein 8-8	UniRef100_G7JNV8 Peroxisomal membrane protein PEX14 n=1 Tax=Medicago truncatula RepID=G7JNV8_MEDTR
17	7264752	5.63786e-08	7.24889	upstream;downstream	Daidzin.Beijing2017	Glyma.17G092900;Glyma.17G093000	Seed glycitein 8-8	UniRef100_G7JNQ9 ER degradation-enhancing alpha-mannosidase-like protein n=1 Tax=Medicago truncatula RepID=G7JNQ9_MEDTR
17	7290931	1.20631e-08	7.91854	intergenic	Daidzin.Beijing2017	Glyma.17G093400(dist=1295),Glyma.17G093500(dist=8325)	Seed glycitein 8-8
17	7488491	9.82051e-07	6.00787	intergenic	Daidzin.Beijing2017	Glyma.17G095600(dist=13745),Glyma.17G095700(dist=2478)	Seed glycitein 8-8
17	7649572	1.03217e-07	6.98625	intronic	Daidzin.Beijing2017	Glyma.17G097000	Seed glycitein 8-8	UniRef100_A6YGE4 Hypersensitive-induced response protein n=1 Tax=Carica papaya RepID=A6YGE4_CARPA
17	7723454	5.08681e-12	11.2936	intronic	Daidzin.Beijing2017	Glyma.17G098000	Seed glycitein 8-8	UniRef100_A9PBR0 Ubiquitin-conjugating enzyme E2-17 kDa family protein n=15 Tax=Spermatophyta RepID=A9PBR0_POPTR
17	7750124	5.85553e-13	12.2324	intronic	Daidzin.Beijing2017	Glyma.17G098300		UniRef100_W0TS79 ATP-binding cassette transporter subfamily A member n=1 Tax=Acacia mangium RepID=W0TS79_ACAMN
17	8229713	9.7966e-13	12.0089	nonsynonymous SNV	Daidzin.Beijing2017	Glyma.17G104600:Glyma.17G104600.1:exon1:c.T306G:p.N102K,		UniRef100_Q9FYR1 Gb|AAD20160.1 n=1 Tax=Arabidopsis thalia RepID=Q9FYR1_ARATH
17	8455888	1.07708e-09	8.96775	synonymous SNV	Daidzin.Beijing2017	Glyma.17G107600:Glyma.17G107600.2:exon4:c.G267A:p.E89E,Glyma.17G107600:Glyma.17G107600.1:exon3:c.G267A:p.E89E,
17	8458446	9.36286e-09	8.02859	UTR5	Daidzin.Beijing2017	Glyma.17G107700		UniRef100_E1AQY2 Adenylate cyclase n=1 Tax=Ipomoea nil RepID=E1AQY2_IPONI
17	8458852	2.2652e-08	7.64489	upstream	Daidzin.Beijing2017	Glyma.17G107700		UniRef100_E1AQY2 Adenylate cyclase n=1 Tax=Ipomoea nil RepID=E1AQY2_IPONI
17	8459117	6.9772e-10	9.15632	upstream	Daidzin.Beijing2017	Glyma.17G107700		UniRef100_E1AQY2 Adenylate cyclase n=1 Tax=Ipomoea nil RepID=E1AQY2_IPONI
17	8459150	4.69371e-09	8.32848	upstream	Daidzin.Beijing2017	Glyma.17G107700		UniRef100_E1AQY2 Adenylate cyclase n=1 Tax=Ipomoea nil RepID=E1AQY2_IPONI
17	8459222	6.55358e-09	8.18352	upstream	Daidzin.Beijing2017	Glyma.17G107700		UniRef100_E1AQY2 Adenylate cyclase n=1 Tax=Ipomoea nil RepID=E1AQY2_IPONI
17	8459248	3.05312e-09	8.51526	upstream	Daidzin.Beijing2017	Glyma.17G107700		UniRef100_E1AQY2 Adenylate cyclase n=1 Tax=Ipomoea nil RepID=E1AQY2_IPONI
17	8459320	1.64557e-08	7.78368	upstream	Daidzin.Beijing2017	Glyma.17G107700		UniRef100_E1AQY2 Adenylate cyclase n=1 Tax=Ipomoea nil RepID=E1AQY2_IPONI
17	8459372	2.4478e-08	7.61122	upstream	Daidzin.Beijing2017	Glyma.17G107700		UniRef100_E1AQY2 Adenylate cyclase n=1 Tax=Ipomoea nil RepID=E1AQY2_IPONI
17	8459473	1.52965e-08	7.81541	upstream	Daidzin.Beijing2017	Glyma.17G107700		UniRef100_E1AQY2 Adenylate cyclase n=1 Tax=Ipomoea nil RepID=E1AQY2_IPONI
17	8459775	1.5189e-08	7.81847	intergenic	Daidzin.Beijing2017	Glyma.17G107700(dist=1045),Glyma.17G107800(dist=3188)
17	8459782	5.24479e-09	8.28027	intergenic	Daidzin.Beijing2017	Glyma.17G107700(dist=1052),Glyma.17G107800(dist=3181)
17	8459803	1.18247e-09	8.92721	intergenic	Daidzin.Beijing2017	Glyma.17G107700(dist=1073),Glyma.17G107800(dist=3160)
17	8459853	4.39288e-08	7.35725	intergenic	Daidzin.Beijing2017	Glyma.17G107700(dist=1123),Glyma.17G107800(dist=3110)
17	8459886	1.70725e-08	7.7677	intergenic	Daidzin.Beijing2017	Glyma.17G107700(dist=1156),Glyma.17G107800(dist=3077)
17	8459957	1.05943e-07	6.97493	intergenic	Daidzin.Beijing2017	Glyma.17G107700(dist=1227),Glyma.17G107800(dist=3006)
17	8459967	9.99154e-08	7.00037	intergenic	Daidzin.Beijing2017	Glyma.17G107700(dist=1237),Glyma.17G107800(dist=2996)
17	8460111	1.63957e-11	10.7853	intergenic	Daidzin.Beijing2017	Glyma.17G107700(dist=1381),Glyma.17G107800(dist=2852)
17	8460138	7.49377e-11	10.1253	intergenic	Daidzin.Beijing2017	Glyma.17G107700(dist=1408),Glyma.17G107800(dist=2825)
17	8460156	2.87795e-11	10.5409	intergenic	Daidzin.Beijing2017	Glyma.17G107700(dist=1426),Glyma.17G107800(dist=2807)
17	8460195	1.20905e-08	7.91756	intergenic	Daidzin.Beijing2017	Glyma.17G107700(dist=1465),Glyma.17G107800(dist=2768)
17	8461411	6.67848e-07	6.17532	intergenic	Daidzin.Beijing2017	Glyma.17G107700(dist=2681),Glyma.17G107800(dist=1552)
17	8461558	3.2109e-09	8.49337	intergenic	Daidzin.Beijing2017	Glyma.17G107700(dist=2828),Glyma.17G107800(dist=1405)
17	8461656	1.03371e-09	8.9856	intergenic	Daidzin.Beijing2017	Glyma.17G107700(dist=2926),Glyma.17G107800(dist=1307)
17	8461747	1.3133e-08	7.88164	intergenic	Daidzin.Beijing2017	Glyma.17G107700(dist=3017),Glyma.17G107800(dist=1216)
17	8461835	1.62593e-07	6.7889	intergenic	Daidzin.Beijing2017	Glyma.17G107700(dist=3105),Glyma.17G107800(dist=1128)
17	8461855	5.30933e-08	7.27496	intergenic	Daidzin.Beijing2017	Glyma.17G107700(dist=3125),Glyma.17G107800(dist=1108)
17	8461859	2.40373e-07	6.61912	intergenic	Daidzin.Beijing2017	Glyma.17G107700(dist=3129),Glyma.17G107800(dist=1104)
17	8461876	1.73777e-08	7.76001	intergenic	Daidzin.Beijing2017	Glyma.17G107700(dist=3146),Glyma.17G107800(dist=1087)
17	8462058	4.69468e-10	9.32839	upstream	Daidzin.Beijing2017	Glyma.17G107800
17	8462207	4.914e-07	6.30856	upstream	Daidzin.Beijing2017	Glyma.17G107800
17	8462244	4.82033e-08	7.31692	upstream	Daidzin.Beijing2017	Glyma.17G107800
17	8462290	6.3213e-08	7.19919	upstream	Daidzin.Beijing2017	Glyma.17G107800
17	8462299	7.01215e-08	7.15415	upstream	Daidzin.Beijing2017	Glyma.17G107800
17	8462394	3.00444e-09	8.52224	upstream	Daidzin.Beijing2017	Glyma.17G107800
17	8462430	2.74268e-09	8.56182	upstream	Daidzin.Beijing2017	Glyma.17G107800
17	8462471	1.7652e-07	6.75321	upstream	Daidzin.Beijing2017	Glyma.17G107800
17	8462481	5.29258e-09	8.27633	upstream	Daidzin.Beijing2017	Glyma.17G107800
17	8462532	1.92735e-11	10.715	upstream	Daidzin.Beijing2017	Glyma.17G107800
17	8462633	6.23366e-11	10.2053	upstream	Daidzin.Beijing2017	Glyma.17G107800
17	8462787	8.88486e-08	7.05135	upstream	Daidzin.Beijing2017	Glyma.17G107800
17	8462842	3.43361e-08	7.46425	upstream	Daidzin.Beijing2017	Glyma.17G107800
17	8463786	2.32575e-08	7.63344	intronic	Daidzin.Beijing2017	Glyma.17G107800
17	8464254	8.13479e-09	8.08965	intronic	Daidzin.Beijing2017	Glyma.17G107800
17	8464324	1.41363e-07	6.84966	intronic	Daidzin.Beijing2017	Glyma.17G107800
17	8464686	8.25698e-08	7.08318	nonsynonymous SNV	Daidzin.Beijing2017	Glyma.17G107800:Glyma.17G107800.1:exon3:c.C215T:p.S72F,
17	8464870	4.32022e-07	6.36449	synonymous SNV	Daidzin.Beijing2017	Glyma.17G107800:Glyma.17G107800.1:exon3:c.G399A:p.G133G,
17	8465104	1.21778e-09	8.91443	UTR3	Daidzin.Beijing2017	Glyma.17G107800
17	8465126	9.2151e-09	8.0355	UTR3	Daidzin.Beijing2017	Glyma.17G107800
17	8465388	2.04946e-07	6.68836	downstream	Daidzin.Beijing2017	Glyma.17G107800
17	8465700	6.1425e-09	8.21166	downstream	Daidzin.Beijing2017	Glyma.17G107800
17	8465786	1.31716e-08	7.88036	downstream	Daidzin.Beijing2017	Glyma.17G107800
17	8465963	3.62757e-08	7.44038	downstream	Daidzin.Beijing2017	Glyma.17G107800
17	8466012	3.59718e-08	7.44404	downstream	Daidzin.Beijing2017	Glyma.17G107800
17	8466055	6.53216e-08	7.18494	downstream	Daidzin.Beijing2017	Glyma.17G107800
17	8467732	1.1486e-07	6.93983	intergenic	Daidzin.Beijing2017	Glyma.17G107800(dist=2364),Glyma.17G107900(dist=3606)
17	8468859	6.23068e-07	6.20546	intergenic	Daidzin.Beijing2017	Glyma.17G107800(dist=3491),Glyma.17G107900(dist=2479)
17	8469545	7.14395e-09	8.14606	intergenic	Daidzin.Beijing2017	Glyma.17G107800(dist=4177),Glyma.17G107900(dist=1793)
17	8470226	2.26548e-08	7.64484	intergenic	Daidzin.Beijing2017	Glyma.17G107800(dist=4858),Glyma.17G107900(dist=1112)
17	8470374	1.52326e-08	7.81723	upstream	Daidzin.Beijing2017	Glyma.17G107900		UniRef100_G7I3F7 Alcohol dehydrogese n=1 Tax=Medicago truncatula RepID=G7I3F7_MEDTR
17	8470451	1.52351e-08	7.81715	upstream	Daidzin.Beijing2017	Glyma.17G107900		UniRef100_G7I3F7 Alcohol dehydrogese n=1 Tax=Medicago truncatula RepID=G7I3F7_MEDTR
17	8470614	7.92973e-08	7.10074	upstream	Daidzin.Beijing2017	Glyma.17G107900		UniRef100_G7I3F7 Alcohol dehydrogese n=1 Tax=Medicago truncatula RepID=G7I3F7_MEDTR
17	8470798	7.5938e-08	7.11954	upstream	Daidzin.Beijing2017	Glyma.17G107900		UniRef100_G7I3F7 Alcohol dehydrogese n=1 Tax=Medicago truncatula RepID=G7I3F7_MEDTR
17	8470861	6.54509e-08	7.18408	upstream	Daidzin.Beijing2017	Glyma.17G107900		UniRef100_G7I3F7 Alcohol dehydrogese n=1 Tax=Medicago truncatula RepID=G7I3F7_MEDTR
17	8471786	5.03789e-07	6.29775	nonsynonymous SNV	Daidzin.Beijing2017	Glyma.17G107900:Glyma.17G107900.1:exon2:c.G172A:p.G58S,		UniRef100_G7I3F7 Alcohol dehydrogese n=1 Tax=Medicago truncatula RepID=G7I3F7_MEDTR
17	8473769	1.75553e-07	6.75559	downstream	Daidzin.Beijing2017	Glyma.17G107900,Glyma.17G108000		UniRef100_G7I3F7 Alcohol dehydrogese n=1 Tax=Medicago truncatula RepID=G7I3F7_MEDTR
17	8473830	1.85269e-07	6.7322	downstream	Daidzin.Beijing2017	Glyma.17G107900,Glyma.17G108000		UniRef100_G7I3F7 Alcohol dehydrogese n=1 Tax=Medicago truncatula RepID=G7I3F7_MEDTR
17	8475676	2.93564e-09	8.5323	synonymous SNV	Daidzin.Beijing2017	Glyma.17G108000:Glyma.17G108000.2:exon4:c.C849T:p.R283R,Glyma.17G108000:Glyma.17G108000.1:exon4:c.C849T:p.R283R,		UniRef100_O49653 Actin-like ATPase superfamily protein n=1 Tax=Arabidopsis thalia RepID=O49653_ARATH
17	8477707	3.7125e-09	8.43033	upstream;downstream	Daidzin.Beijing2017	Glyma.17G108000;Glyma.17G108100		UniRef100_O49653 Actin-like ATPase superfamily protein n=1 Tax=Arabidopsis thalia RepID=O49653_ARATH
17	8478508	4.22113e-09	8.37457	intergenic	Daidzin.Beijing2017	Glyma.17G108100(dist=1010),Glyma.17G108200(dist=2940)
17	8479588	1.56256e-08	7.80616	intergenic	Daidzin.Beijing2017	Glyma.17G108100(dist=2090),Glyma.17G108200(dist=1860)
17	8479802	9.77113e-10	9.01006	intergenic	Daidzin.Beijing2017	Glyma.17G108100(dist=2304),Glyma.17G108200(dist=1646)
17	8479859	1.68155e-08	7.77429	intergenic	Daidzin.Beijing2017	Glyma.17G108100(dist=2361),Glyma.17G108200(dist=1589)
17	8480703	2.56879e-09	8.59027	upstream	Daidzin.Beijing2017	Glyma.17G108200		UniRef100_G7JGL1 Heparase-like protein n=1 Tax=Medicago truncatula RepID=G7JGL1_MEDTR
17	8480739	1.4458e-08	7.83989	upstream	Daidzin.Beijing2017	Glyma.17G108200		UniRef100_G7JGL1 Heparase-like protein n=1 Tax=Medicago truncatula RepID=G7JGL1_MEDTR
17	8480756	4.61006e-08	7.33629	upstream	Daidzin.Beijing2017	Glyma.17G108200		UniRef100_G7JGL1 Heparase-like protein n=1 Tax=Medicago truncatula RepID=G7JGL1_MEDTR
17	8480777	3.18926e-08	7.49631	upstream	Daidzin.Beijing2017	Glyma.17G108200		UniRef100_G7JGL1 Heparase-like protein n=1 Tax=Medicago truncatula RepID=G7JGL1_MEDTR
17	8480824	1.19131e-10	9.92398	upstream	Daidzin.Beijing2017	Glyma.17G108200		UniRef100_G7JGL1 Heparase-like protein n=1 Tax=Medicago truncatula RepID=G7JGL1_MEDTR
17	8480829	6.57274e-11	10.1823	upstream	Daidzin.Beijing2017	Glyma.17G108200		UniRef100_G7JGL1 Heparase-like protein n=1 Tax=Medicago truncatula RepID=G7JGL1_MEDTR
17	8482522	8.52851e-11	10.0691	intronic	Daidzin.Beijing2017	Glyma.17G108200		UniRef100_G7JGL1 Heparase-like protein n=1 Tax=Medicago truncatula RepID=G7JGL1_MEDTR
17	8482652	2.22577e-09	8.65252	nonsynonymous SNV	Daidzin.Beijing2017	Glyma.17G108200:Glyma.17G108200.1:exon3:c.A394T:p.M132L,		UniRef100_G7JGL1 Heparase-like protein n=1 Tax=Medicago truncatula RepID=G7JGL1_MEDTR
17	8482892	2.03432e-08	7.69158	nonsynonymous SNV	Daidzin.Beijing2017	Glyma.17G108200:Glyma.17G108200.1:exon4:c.A511T:p.I171L,		UniRef100_G7JGL1 Heparase-like protein n=1 Tax=Medicago truncatula RepID=G7JGL1_MEDTR
17	8484888	1.51833e-08	7.81864	UTR3	Daidzin.Beijing2017	Glyma.17G108200		UniRef100_G7JGL1 Heparase-like protein n=1 Tax=Medicago truncatula RepID=G7JGL1_MEDTR
17	8485240	3.52751e-08	7.45253	downstream	Daidzin.Beijing2017	Glyma.17G108200,Glyma.17G108300		UniRef100_G7JGL1 Heparase-like protein n=1 Tax=Medicago truncatula RepID=G7JGL1_MEDTR
17	8486258	9.65356e-10	9.01531	UTR3	Daidzin.Beijing2017	Glyma.17G108300		UniRef100_Q3E9A0 Probable anion transporter 6, chloroplastic n=1 Tax=Arabidopsis thalia RepID=ANTR6_ARATH
17	8487571	1.47198e-08	7.8321	intronic	Daidzin.Beijing2017	Glyma.17G108300		UniRef100_Q3E9A0 Probable anion transporter 6, chloroplastic n=1 Tax=Arabidopsis thalia RepID=ANTR6_ARATH
17	8488225	2.27369e-07	6.64327	intronic	Daidzin.Beijing2017	Glyma.17G108300		UniRef100_Q3E9A0 Probable anion transporter 6, chloroplastic n=1 Tax=Arabidopsis thalia RepID=ANTR6_ARATH
17	8490352	4.07693e-10	9.38967	intronic	Daidzin.Beijing2017	Glyma.17G108300		UniRef100_Q3E9A0 Probable anion transporter 6, chloroplastic n=1 Tax=Arabidopsis thalia RepID=ANTR6_ARATH
17	8491694	2.05344e-10	9.68752	intronic	Daidzin.Beijing2017	Glyma.17G108300		UniRef100_Q3E9A0 Probable anion transporter 6, chloroplastic n=1 Tax=Arabidopsis thalia RepID=ANTR6_ARATH
17	8491953	1.02815e-09	8.98794	intronic	Daidzin.Beijing2017	Glyma.17G108300		UniRef100_Q3E9A0 Probable anion transporter 6, chloroplastic n=1 Tax=Arabidopsis thalia RepID=ANTR6_ARATH
17	8493382	2.40127e-09	8.61956	intronic	Daidzin.Beijing2017	Glyma.17G108300		UniRef100_Q3E9A0 Probable anion transporter 6, chloroplastic n=1 Tax=Arabidopsis thalia RepID=ANTR6_ARATH
17	8495911	1.32126e-08	7.87901	upstream	Daidzin.Beijing2017	Glyma.17G108300		UniRef100_Q3E9A0 Probable anion transporter 6, chloroplastic n=1 Tax=Arabidopsis thalia RepID=ANTR6_ARATH
17	8495933	8.98097e-09	8.04668	upstream	Daidzin.Beijing2017	Glyma.17G108300		UniRef100_Q3E9A0 Probable anion transporter 6, chloroplastic n=1 Tax=Arabidopsis thalia RepID=ANTR6_ARATH
17	8496295	2.6951e-08	7.56942	upstream	Daidzin.Beijing2017	Glyma.17G108300,Glyma.17G108400		UniRef100_Q3E9A0 Probable anion transporter 6, chloroplastic n=1 Tax=Arabidopsis thalia RepID=ANTR6_ARATH
17	8496302	1.58436e-08	7.80015	upstream	Daidzin.Beijing2017	Glyma.17G108300,Glyma.17G108400		UniRef100_Q3E9A0 Probable anion transporter 6, chloroplastic n=1 Tax=Arabidopsis thalia RepID=ANTR6_ARATH
17	8496601	1.57045e-07	6.80398	upstream	Daidzin.Beijing2017	Glyma.17G108300,Glyma.17G108400		UniRef100_Q3E9A0 Probable anion transporter 6, chloroplastic n=1 Tax=Arabidopsis thalia RepID=ANTR6_ARATH
17	8499162	1.95191e-15	14.7095	intronic	Daidzin.Beijing2017	Glyma.17G108400		UniRef100_G7JGK5 Flavonol synthase/flavanone 3-hydroxylase n=1 Tax=Medicago truncatula RepID=G7JGK5_MEDTR
17	8499411	4.40475e-09	8.35608	synonymous SNV	Daidzin.Beijing2017	Glyma.17G108400:Glyma.17G108400.1:exon5:c.C846G:p.T282T,Glyma.17G108400:Glyma.17G108400.2:exon4:c.C846G:p.T282T,		UniRef100_G7JGK5 Flavonol synthase/flavanone 3-hydroxylase n=1 Tax=Medicago truncatula RepID=G7JGK5_MEDTR
17	8502230	7.71902e-08	7.11244	downstream	Daidzin.Beijing2017	Glyma.17G108500		UniRef100_P21616 Pyrophosphate-energized vacuolar membrane proton pump n=1 Tax=Vig radiata var. radiata RepID=AVP_VIGRR
17	8502434	2.75188e-09	8.56037	downstream	Daidzin.Beijing2017	Glyma.17G108500		UniRef100_P21616 Pyrophosphate-energized vacuolar membrane proton pump n=1 Tax=Vig radiata var. radiata RepID=AVP_VIGRR
17	8502677	5.01037e-08	7.30013	downstream	Daidzin.Beijing2017	Glyma.17G108500		UniRef100_P21616 Pyrophosphate-energized vacuolar membrane proton pump n=1 Tax=Vig radiata var. radiata RepID=AVP_VIGRR
17	8504316	4.22327e-09	8.37435	intronic	Daidzin.Beijing2017	Glyma.17G108500		UniRef100_P21616 Pyrophosphate-energized vacuolar membrane proton pump n=1 Tax=Vig radiata var. radiata RepID=AVP_VIGRR
17	8504320	8.02026e-10	9.09581	intronic	Daidzin.Beijing2017	Glyma.17G108500		UniRef100_P21616 Pyrophosphate-energized vacuolar membrane proton pump n=1 Tax=Vig radiata var. radiata RepID=AVP_VIGRR
17	8504378	1.33859e-10	9.87335	intronic	Daidzin.Beijing2017	Glyma.17G108500		UniRef100_P21616 Pyrophosphate-energized vacuolar membrane proton pump n=1 Tax=Vig radiata var. radiata RepID=AVP_VIGRR
17	8504848	6.4323e-08	7.19163	intronic	Daidzin.Beijing2017	Glyma.17G108500		UniRef100_P21616 Pyrophosphate-energized vacuolar membrane proton pump n=1 Tax=Vig radiata var. radiata RepID=AVP_VIGRR
17	8506168	8.07332e-09	8.09295	intronic	Daidzin.Beijing2017	Glyma.17G108500		UniRef100_P21616 Pyrophosphate-energized vacuolar membrane proton pump n=1 Tax=Vig radiata var. radiata RepID=AVP_VIGRR
17	8506349	1.2028e-07	6.91981	intronic	Daidzin.Beijing2017	Glyma.17G108500		UniRef100_P21616 Pyrophosphate-energized vacuolar membrane proton pump n=1 Tax=Vig radiata var. radiata RepID=AVP_VIGRR
17	8506581	1.20317e-09	8.91967	intronic	Daidzin.Beijing2017	Glyma.17G108500		UniRef100_P21616 Pyrophosphate-energized vacuolar membrane proton pump n=1 Tax=Vig radiata var. radiata RepID=AVP_VIGRR
17	8506733	2.74699e-09	8.56114	synonymous SNV	Daidzin.Beijing2017	Glyma.17G108500:Glyma.17G108500.1:exon1:c.G123C:p.A41A,		UniRef100_P21616 Pyrophosphate-energized vacuolar membrane proton pump n=1 Tax=Vig radiata var. radiata RepID=AVP_VIGRR
17	8509570	3.4716e-07	6.45947	intergenic	Daidzin.Beijing2017	Glyma.17G108500(dist=2715),Glyma.17G108600(dist=13654)
17	8509583	4.1151e-08	7.38562	intergenic	Daidzin.Beijing2017	Glyma.17G108500(dist=2728),Glyma.17G108600(dist=13641)
17	8509688	2.58398e-09	8.58771	intergenic	Daidzin.Beijing2017	Glyma.17G108500(dist=2833),Glyma.17G108600(dist=13536)
17	8509821	1.72403e-08	7.76346	intergenic	Daidzin.Beijing2017	Glyma.17G108500(dist=2966),Glyma.17G108600(dist=13403)
17	8509962	2.17125e-08	7.66329	intergenic	Daidzin.Beijing2017	Glyma.17G108500(dist=3107),Glyma.17G108600(dist=13262)
17	8510076	5.88833e-10	9.23001	intergenic	Daidzin.Beijing2017	Glyma.17G108500(dist=3221),Glyma.17G108600(dist=13148)
17	8510095	9.79241e-10	9.00911	intergenic	Daidzin.Beijing2017	Glyma.17G108500(dist=3240),Glyma.17G108600(dist=13129)
17	8510191	1.56743e-07	6.80481	intergenic	Daidzin.Beijing2017	Glyma.17G108500(dist=3336),Glyma.17G108600(dist=13033)
17	8510322	2.57864e-07	6.58861	intergenic	Daidzin.Beijing2017	Glyma.17G108500(dist=3467),Glyma.17G108600(dist=12902)
17	8510323	1.91553e-07	6.71771	intergenic	Daidzin.Beijing2017	Glyma.17G108500(dist=3468),Glyma.17G108600(dist=12901)
17	8510564	8.69574e-10	9.06069	intergenic	Daidzin.Beijing2017	Glyma.17G108500(dist=3709),Glyma.17G108600(dist=12660)
17	8510745	8.21859e-10	9.0852	intergenic	Daidzin.Beijing2017	Glyma.17G108500(dist=3890),Glyma.17G108600(dist=12479)
17	8510826	1.91956e-10	9.7168	intergenic	Daidzin.Beijing2017	Glyma.17G108500(dist=3971),Glyma.17G108600(dist=12398)
17	8510831	1.50001e-10	9.82391	intergenic	Daidzin.Beijing2017	Glyma.17G108500(dist=3976),Glyma.17G108600(dist=12393)
17	8510835	1.62593e-10	9.7889	intergenic	Daidzin.Beijing2017	Glyma.17G108500(dist=3980),Glyma.17G108600(dist=12389)
17	8511860	3.05363e-07	6.51518	intergenic	Daidzin.Beijing2017	Glyma.17G108500(dist=5005),Glyma.17G108600(dist=11364)
17	8513102	3.69329e-08	7.43259	intergenic	Daidzin.Beijing2017	Glyma.17G108500(dist=6247),Glyma.17G108600(dist=10122)
17	8513765	3.597e-07	6.44406	intergenic	Daidzin.Beijing2017	Glyma.17G108500(dist=6910),Glyma.17G108600(dist=9459)
17	8514663	6.51535e-10	9.18606	intergenic	Daidzin.Beijing2017	Glyma.17G108500(dist=7808),Glyma.17G108600(dist=8561)
17	8515096	2.28823e-08	7.6405	intergenic	Daidzin.Beijing2017	Glyma.17G108500(dist=8241),Glyma.17G108600(dist=8128)
17	8515183	1.10384e-07	6.95709	intergenic	Daidzin.Beijing2017	Glyma.17G108500(dist=8328),Glyma.17G108600(dist=8041)
17	8524063	1.96049e-07	6.70764	downstream	Daidzin.Beijing2017	Glyma.17G108600
17	8524089	8.5087e-07	6.07014	downstream	Daidzin.Beijing2017	Glyma.17G108600
17	8525160	1.95531e-07	6.70878	intergenic	Daidzin.Beijing2017	Glyma.17G108600(dist=1162),Glyma.17G108700(dist=1980)
17	8525219	8.471e-07	6.07207	intergenic	Daidzin.Beijing2017	Glyma.17G108600(dist=1221),Glyma.17G108700(dist=1921)
17	8529058	6.62017e-07	6.17913	intronic	Daidzin.Beijing2017	Glyma.17G108700		UniRef100_G7JGJ5 Monogalactosyldiacylglycerol synthase n=1 Tax=Medicago truncatula RepID=G7JGJ5_MEDTR
17	8536621	5.06326e-07	6.29557	upstream	Daidzin.Beijing2017	Glyma.17G108900		UniRef100_B9HER1 Zinc finger family protein n=1 Tax=Populus trichocarpa RepID=B9HER1_POPTR
17	8545034	7.63357e-14	13.1173	intergenic	Daidzin.Beijing2017	Glyma.17G109000(dist=1347),Glyma.17G109100(dist=2006)
17	8548439	7.0138e-07	6.15405	nonsynonymous SNV	Daidzin.Beijing2017	Glyma.17G109100:Glyma.17G109100.1:exon2:c.T988C:p.C330R,		UniRef100_I1MU32 Ubiquitin carboxyl-termil hydrolase n=1 Tax=Glycine max RepID=I1MU32_SOYBN
17	8548598	5.78197e-07	6.23792	intronic	Daidzin.Beijing2017	Glyma.17G109100		UniRef100_I1MU32 Ubiquitin carboxyl-termil hydrolase n=1 Tax=Glycine max RepID=I1MU32_SOYBN
17	8552680	5.99373e-07	6.2223	upstream;downstream	Daidzin.Beijing2017	Glyma.17G109200;Glyma.17G109100		UniRef100_G7JFF9 Translocase of chloroplast n=1 Tax=Medicago truncatula RepID=G7JFF9_MEDTR
17	8555427	2.52972e-07	6.59693	intronic	Daidzin.Beijing2017	Glyma.17G109200		UniRef100_G7JFF9 Translocase of chloroplast n=1 Tax=Medicago truncatula RepID=G7JFF9_MEDTR
17	8564290	3.45347e-07	6.46174	upstream	Daidzin.Beijing2017	Glyma.17G109300
17	8610779	2.96711e-10	9.52767	intergenic	Daidzin.Beijing2017	Glyma.17G109700(dist=1733),Glyma.17G109800(dist=3227)
17	8634644	1.43789e-07	6.84227	nonsynonymous SNV	Daidzin.Beijing2017	Glyma.17G110200:Glyma.17G110200.1:exon4:c.A863T:p.Q288L,		UniRef100_G7JFE4 Xylogalacturon beta-1,3-xylosyltransferase n=1 Tax=Medicago truncatula RepID=G7JFE4_MEDTR
17	8635986	6.40366e-07	6.19357	downstream	Daidzin.Beijing2017	Glyma.17G110200		UniRef100_G7JFE4 Xylogalacturon beta-1,3-xylosyltransferase n=1 Tax=Medicago truncatula RepID=G7JFE4_MEDTR
17	8702624	3.80496e-07	6.41965	upstream	Daidzin.Beijing2017	Glyma.17G111000		UniRef100_G7JFD0 Vesicle-associated membrane protein n=1 Tax=Medicago truncatula RepID=G7JFD0_MEDTR
17	8785888	6.01188e-07	6.22099	intergenic	Daidzin.Beijing2017	Glyma.17G111800(dist=3322),Glyma.17G112000(dist=21827)
17	8785890	3.39999e-07	6.46852	intergenic	Daidzin.Beijing2017	Glyma.17G111800(dist=3324),Glyma.17G112000(dist=21825)
17	8801837	7.49421e-07	6.12527	intergenic	Daidzin.Beijing2017	Glyma.17G111800(dist=19271),Glyma.17G112000(dist=5878)
17	8802061	7.26034e-08	7.13904	intergenic	Daidzin.Beijing2017	Glyma.17G111800(dist=19495),Glyma.17G112000(dist=5654)
17	8816881	5.19805e-07	6.28416	intergenic	Daidzin.Beijing2017	Glyma.17G112000(dist=7979),Glyma.17G112100(dist=3529)
17	8826213	6.67302e-07	6.17568	intergenic	Daidzin.Beijing2017	Glyma.17G112100(dist=1775),Glyma.17G112200(dist=11300)
17	8826713	6.04404e-07	6.21867	intergenic	Daidzin.Beijing2017	Glyma.17G112100(dist=2275),Glyma.17G112200(dist=10800)
17	8849158	4.3752e-08	7.359	downstream	Daidzin.Beijing2017	Glyma.17G112200		UniRef100_G7JE75 TBC1 domain family member n=1 Tax=Medicago truncatula RepID=G7JE75_MEDTR
17	8852522	8.0905e-08	7.09202	intergenic	Daidzin.Beijing2017	Glyma.17G112200(dist=4111),Glyma.17G112300(dist=4925)
17	8869665	6.68765e-07	6.17473	intergenic	Daidzin.Beijing2017	Glyma.17G112400(dist=2703),Glyma.17G112500(dist=9331)
17	8871234	7.53767e-07	6.12276	intergenic	Daidzin.Beijing2017	Glyma.17G112400(dist=4272),Glyma.17G112500(dist=7762)
17	8871272	2.16258e-07	6.66503	intergenic	Daidzin.Beijing2017	Glyma.17G112400(dist=4310),Glyma.17G112500(dist=7724)
17	8889615	7.78031e-08	7.109	UTR3	Daidzin.Beijing2017	Glyma.17G112600		UniRef100_G7JE65 RING finger protein ETP1-like protein n=1 Tax=Medicago truncatula RepID=G7JE65_MEDTR
17	8894656	8.50122e-07	6.07052	upstream	Daidzin.Beijing2017	Glyma.17G112600,Glyma.17G112700		UniRef100_G7JE65 RING finger protein ETP1-like protein n=1 Tax=Medicago truncatula RepID=G7JE65_MEDTR
17	8894947	4.65448e-07	6.33213	upstream	Daidzin.Beijing2017	Glyma.17G112600,Glyma.17G112700		UniRef100_G7JE65 RING finger protein ETP1-like protein n=1 Tax=Medicago truncatula RepID=G7JE65_MEDTR
17	8900895	2.36937e-07	6.62537	intergenic	Daidzin.Beijing2017	Glyma.17G112700(dist=2524),Glyma.17G112800(dist=6472)
17	8903845	8.07673e-07	6.09276	intergenic	Daidzin.Beijing2017	Glyma.17G112700(dist=5474),Glyma.17G112800(dist=3522)
17	8903864	7.27055e-07	6.13843	intergenic	Daidzin.Beijing2017	Glyma.17G112700(dist=5493),Glyma.17G112800(dist=3503)
17	8903879	5.10191e-07	6.29227	intergenic	Daidzin.Beijing2017	Glyma.17G112700(dist=5508),Glyma.17G112800(dist=3488)
17	8903909	7.11122e-07	6.14806	intergenic	Daidzin.Beijing2017	Glyma.17G112700(dist=5538),Glyma.17G112800(dist=3458)
17	8905356	3.97601e-07	6.40055	intergenic	Daidzin.Beijing2017	Glyma.17G112700(dist=6985),Glyma.17G112800(dist=2011)
17	8905854	9.08802e-07	6.04153	intergenic	Daidzin.Beijing2017	Glyma.17G112700(dist=7483),Glyma.17G112800(dist=1513)
17	8907364	2.64823e-07	6.57704	upstream	Daidzin.Beijing2017	Glyma.17G112800
17	8910493	6.41508e-07	6.1928	intronic	Daidzin.Beijing2017	Glyma.17G112800
17	8910501	6.30773e-07	6.20013	intronic	Daidzin.Beijing2017	Glyma.17G112800
17	8910988	5.27474e-07	6.2778	UTR3	Daidzin.Beijing2017	Glyma.17G112800
17	8911328	9.00305e-07	6.04561	downstream	Daidzin.Beijing2017	Glyma.17G112800
17	8912804	3.42826e-09	8.46493	intergenic	Daidzin.Beijing2017	Glyma.17G112800(dist=1586),Glyma.17G112900(dist=4969)
17	8915551	4.60114e-07	6.33713	intergenic	Daidzin.Beijing2017	Glyma.17G112800(dist=4333),Glyma.17G112900(dist=2222)
17	8920485	1.8691e-07	6.72837	intergenic	Daidzin.Beijing2017	Glyma.17G112900(dist=1686),Glyma.17G113000(dist=1803)
17	8921612	2.10525e-07	6.6767	downstream	Daidzin.Beijing2017	Glyma.17G113000		UniRef100_G7JE50 Cucumber peeling cupredoxin n=1 Tax=Medicago truncatula RepID=G7JE50_MEDTR
17	8922418	3.02117e-08	7.51983	UTR3	Daidzin.Beijing2017	Glyma.17G113000		UniRef100_G7JE50 Cucumber peeling cupredoxin n=1 Tax=Medicago truncatula RepID=G7JE50_MEDTR
17	8923412	3.23642e-07	6.48994	intronic	Daidzin.Beijing2017	Glyma.17G113000		UniRef100_G7JE50 Cucumber peeling cupredoxin n=1 Tax=Medicago truncatula RepID=G7JE50_MEDTR
17	8923764	1.50962e-07	6.82113	nonsynonymous SNV	Daidzin.Beijing2017	Glyma.17G113000:Glyma.17G113000.1:exon1:c.C31G:p.H11D,		UniRef100_G7JE50 Cucumber peeling cupredoxin n=1 Tax=Medicago truncatula RepID=G7JE50_MEDTR
17	8925304	8.49661e-08	7.07075	downstream	Daidzin.Beijing2017	Glyma.17G113100		UniRef100_F4YAW4 Copper binding protein 5 n=1 Tax=Gossypium hirsutum RepID=F4YAW4_GOSHI
17	8925481	9.96112e-07	6.00169	downstream	Daidzin.Beijing2017	Glyma.17G113100		UniRef100_F4YAW4 Copper binding protein 5 n=1 Tax=Gossypium hirsutum RepID=F4YAW4_GOSHI
17	8928241	5.60585e-07	6.25136	UTR3	Daidzin.Beijing2017	Glyma.17G113200		UniRef100_G7JE52 Glucan endo-1,3-beta-glucosidase n=1 Tax=Medicago truncatula RepID=G7JE52_MEDTR
17	8928918	2.8368e-08	7.54717	intronic	Daidzin.Beijing2017	Glyma.17G113200		UniRef100_G7JE52 Glucan endo-1,3-beta-glucosidase n=1 Tax=Medicago truncatula RepID=G7JE52_MEDTR
17	8928934	8.97911e-08	7.04677	intronic	Daidzin.Beijing2017	Glyma.17G113200		UniRef100_G7JE52 Glucan endo-1,3-beta-glucosidase n=1 Tax=Medicago truncatula RepID=G7JE52_MEDTR
17	8929609	5.32892e-08	7.27336	intronic	Daidzin.Beijing2017	Glyma.17G113200		UniRef100_G7JE52 Glucan endo-1,3-beta-glucosidase n=1 Tax=Medicago truncatula RepID=G7JE52_MEDTR
17	8929748	1.2984e-07	6.88659	intronic	Daidzin.Beijing2017	Glyma.17G113200		UniRef100_G7JE52 Glucan endo-1,3-beta-glucosidase n=1 Tax=Medicago truncatula RepID=G7JE52_MEDTR
17	8931067	1.60105e-07	6.79559	intronic	Daidzin.Beijing2017	Glyma.17G113200		UniRef100_G7JE52 Glucan endo-1,3-beta-glucosidase n=1 Tax=Medicago truncatula RepID=G7JE52_MEDTR
17	8931295	5.39546e-08	7.26797	intronic	Daidzin.Beijing2017	Glyma.17G113200		UniRef100_G7JE52 Glucan endo-1,3-beta-glucosidase n=1 Tax=Medicago truncatula RepID=G7JE52_MEDTR
17	8932495	2.42822e-07	6.61471	upstream	Daidzin.Beijing2017	Glyma.17G113200		UniRef100_G7JE52 Glucan endo-1,3-beta-glucosidase n=1 Tax=Medicago truncatula RepID=G7JE52_MEDTR
17	8934614	2.46187e-07	6.60874	intergenic	Daidzin.Beijing2017	Glyma.17G113200(dist=2492),Glyma.17G113300(dist=7334)
17	8936392	1.87312e-07	6.72743	intergenic	Daidzin.Beijing2017	Glyma.17G113200(dist=4270),Glyma.17G113300(dist=5556)
17	8936771	2.86559e-07	6.54279	intergenic	Daidzin.Beijing2017	Glyma.17G113200(dist=4649),Glyma.17G113300(dist=5177)
17	8936776	2.87605e-07	6.5412	intergenic	Daidzin.Beijing2017	Glyma.17G113200(dist=4654),Glyma.17G113300(dist=5172)
17	8936785	2.37319e-07	6.62467	intergenic	Daidzin.Beijing2017	Glyma.17G113200(dist=4663),Glyma.17G113300(dist=5163)
17	8936842	4.813e-07	6.31758	intergenic	Daidzin.Beijing2017	Glyma.17G113200(dist=4720),Glyma.17G113300(dist=5106)
17	8936898	7.78007e-07	6.10902	intergenic	Daidzin.Beijing2017	Glyma.17G113200(dist=4776),Glyma.17G113300(dist=5050)
17	8936927	3.21439e-07	6.4929	intergenic	Daidzin.Beijing2017	Glyma.17G113200(dist=4805),Glyma.17G113300(dist=5021)
17	8937457	1.29529e-08	7.88763	intergenic	Daidzin.Beijing2017	Glyma.17G113200(dist=5335),Glyma.17G113300(dist=4491)
17	8938255	9.07372e-07	6.04221	intergenic	Daidzin.Beijing2017	Glyma.17G113200(dist=6133),Glyma.17G113300(dist=3693)
17	8939277	3.83733e-07	6.41597	intergenic	Daidzin.Beijing2017	Glyma.17G113200(dist=7155),Glyma.17G113300(dist=2671)
17	8940306	1.52832e-07	6.81579	intergenic	Daidzin.Beijing2017	Glyma.17G113200(dist=8184),Glyma.17G113300(dist=1642)
17	8940338	3.36662e-07	6.47281	intergenic	Daidzin.Beijing2017	Glyma.17G113200(dist=8216),Glyma.17G113300(dist=1610)
17	8940393	1.83363e-07	6.73669	intergenic	Daidzin.Beijing2017	Glyma.17G113200(dist=8271),Glyma.17G113300(dist=1555)
17	8940405	9.21614e-07	6.03545	intergenic	Daidzin.Beijing2017	Glyma.17G113200(dist=8283),Glyma.17G113300(dist=1543)
17	8940462	3.4715e-07	6.45948	intergenic	Daidzin.Beijing2017	Glyma.17G113200(dist=8340),Glyma.17G113300(dist=1486)
17	8940503	3.77423e-08	7.42317	intergenic	Daidzin.Beijing2017	Glyma.17G113200(dist=8381),Glyma.17G113300(dist=1445)
17	8940506	2.03274e-08	7.69192	intergenic	Daidzin.Beijing2017	Glyma.17G113200(dist=8384),Glyma.17G113300(dist=1442)
17	8940805	6.66206e-08	7.17639	intergenic	Daidzin.Beijing2017	Glyma.17G113200(dist=8683),Glyma.17G113300(dist=1143)
17	8940940	6.82451e-08	7.16593	intergenic	Daidzin.Beijing2017	Glyma.17G113200(dist=8818),Glyma.17G113300(dist=1008)
17	8941093	1.83566e-08	7.73621	upstream	Daidzin.Beijing2017	Glyma.17G113300		UniRef100_B9HAA4 Chloroplast thylakoid lumen family protein n=1 Tax=Populus trichocarpa RepID=B9HAA4_POPTR
17	8941159	9.05832e-07	6.04295	upstream	Daidzin.Beijing2017	Glyma.17G113300		UniRef100_B9HAA4 Chloroplast thylakoid lumen family protein n=1 Tax=Populus trichocarpa RepID=B9HAA4_POPTR
17	8941170	1.50272e-07	6.82312	upstream	Daidzin.Beijing2017	Glyma.17G113300		UniRef100_B9HAA4 Chloroplast thylakoid lumen family protein n=1 Tax=Populus trichocarpa RepID=B9HAA4_POPTR
17	8941182	3.13024e-07	6.50442	upstream	Daidzin.Beijing2017	Glyma.17G113300		UniRef100_B9HAA4 Chloroplast thylakoid lumen family protein n=1 Tax=Populus trichocarpa RepID=B9HAA4_POPTR
17	8941225	8.44356e-07	6.07347	upstream	Daidzin.Beijing2017	Glyma.17G113300		UniRef100_B9HAA4 Chloroplast thylakoid lumen family protein n=1 Tax=Populus trichocarpa RepID=B9HAA4_POPTR
17	8941241	3.13329e-07	6.504	upstream	Daidzin.Beijing2017	Glyma.17G113300		UniRef100_B9HAA4 Chloroplast thylakoid lumen family protein n=1 Tax=Populus trichocarpa RepID=B9HAA4_POPTR
17	8941380	4.7909e-08	7.31958	upstream	Daidzin.Beijing2017	Glyma.17G113300		UniRef100_B9HAA4 Chloroplast thylakoid lumen family protein n=1 Tax=Populus trichocarpa RepID=B9HAA4_POPTR
17	8941394	4.91061e-08	7.30886	upstream	Daidzin.Beijing2017	Glyma.17G113300		UniRef100_B9HAA4 Chloroplast thylakoid lumen family protein n=1 Tax=Populus trichocarpa RepID=B9HAA4_POPTR
17	8941602	5.58688e-08	7.25283	upstream	Daidzin.Beijing2017	Glyma.17G113300		UniRef100_B9HAA4 Chloroplast thylakoid lumen family protein n=1 Tax=Populus trichocarpa RepID=B9HAA4_POPTR
17	8941623	5.00025e-09	8.30101	upstream	Daidzin.Beijing2017	Glyma.17G113300		UniRef100_B9HAA4 Chloroplast thylakoid lumen family protein n=1 Tax=Populus trichocarpa RepID=B9HAA4_POPTR
17	8941732	1.01999e-08	7.9914	upstream	Daidzin.Beijing2017	Glyma.17G113300		UniRef100_B9HAA4 Chloroplast thylakoid lumen family protein n=1 Tax=Populus trichocarpa RepID=B9HAA4_POPTR
17	8942436	2.29328e-07	6.63954	intronic	Daidzin.Beijing2017	Glyma.17G113300		UniRef100_B9HAA4 Chloroplast thylakoid lumen family protein n=1 Tax=Populus trichocarpa RepID=B9HAA4_POPTR
17	8942499	9.14199e-08	7.03896	intronic	Daidzin.Beijing2017	Glyma.17G113300		UniRef100_B9HAA4 Chloroplast thylakoid lumen family protein n=1 Tax=Populus trichocarpa RepID=B9HAA4_POPTR
17	8942761	4.16046e-07	6.38086	intronic	Daidzin.Beijing2017	Glyma.17G113300		UniRef100_B9HAA4 Chloroplast thylakoid lumen family protein n=1 Tax=Populus trichocarpa RepID=B9HAA4_POPTR
17	8943110	1.94241e-07	6.71166	intronic	Daidzin.Beijing2017	Glyma.17G113300		UniRef100_B9HAA4 Chloroplast thylakoid lumen family protein n=1 Tax=Populus trichocarpa RepID=B9HAA4_POPTR
17	8943428	1.6195e-07	6.79062	intronic	Daidzin.Beijing2017	Glyma.17G113300		UniRef100_B9HAA4 Chloroplast thylakoid lumen family protein n=1 Tax=Populus trichocarpa RepID=B9HAA4_POPTR
17	8943821	7.82233e-07	6.10666	nonsynonymous SNV	Daidzin.Beijing2017	Glyma.17G113300:Glyma.17G113300.1:exon2:c.G370A:p.V124I,		UniRef100_B9HAA4 Chloroplast thylakoid lumen family protein n=1 Tax=Populus trichocarpa RepID=B9HAA4_POPTR
17	8943915	1.94165e-08	7.71183	intronic	Daidzin.Beijing2017	Glyma.17G113300		UniRef100_B9HAA4 Chloroplast thylakoid lumen family protein n=1 Tax=Populus trichocarpa RepID=B9HAA4_POPTR
17	8944338	5.88774e-07	6.23005	intronic	Daidzin.Beijing2017	Glyma.17G113300		UniRef100_B9HAA4 Chloroplast thylakoid lumen family protein n=1 Tax=Populus trichocarpa RepID=B9HAA4_POPTR
17	8944443	3.4569e-07	6.46131	intronic	Daidzin.Beijing2017	Glyma.17G113300		UniRef100_B9HAA4 Chloroplast thylakoid lumen family protein n=1 Tax=Populus trichocarpa RepID=B9HAA4_POPTR
17	8944455	6.59267e-07	6.18094	intronic	Daidzin.Beijing2017	Glyma.17G113300		UniRef100_B9HAA4 Chloroplast thylakoid lumen family protein n=1 Tax=Populus trichocarpa RepID=B9HAA4_POPTR
17	8944631	8.00203e-08	7.0968	synonymous SNV	Daidzin.Beijing2017	Glyma.17G113300:Glyma.17G113300.1:exon4:c.T528C:p.S176S,		UniRef100_B9HAA4 Chloroplast thylakoid lumen family protein n=1 Tax=Populus trichocarpa RepID=B9HAA4_POPTR
17	8944648	5.7221e-07	6.24244	nonsynonymous SNV	Daidzin.Beijing2017	Glyma.17G113300:Glyma.17G113300.1:exon4:c.C545T:p.A182V,		UniRef100_B9HAA4 Chloroplast thylakoid lumen family protein n=1 Tax=Populus trichocarpa RepID=B9HAA4_POPTR
17	8944665	7.05064e-07	6.15177	nonsynonymous SNV	Daidzin.Beijing2017	Glyma.17G113300:Glyma.17G113300.1:exon4:c.T562C:p.F188L,		UniRef100_B9HAA4 Chloroplast thylakoid lumen family protein n=1 Tax=Populus trichocarpa RepID=B9HAA4_POPTR
17	8944696	6.14047e-08	7.2118	UTR3	Daidzin.Beijing2017	Glyma.17G113300		UniRef100_B9HAA4 Chloroplast thylakoid lumen family protein n=1 Tax=Populus trichocarpa RepID=B9HAA4_POPTR
17	8945355	1.5841e-07	6.80022	downstream	Daidzin.Beijing2017	Glyma.17G113300		UniRef100_B9HAA4 Chloroplast thylakoid lumen family protein n=1 Tax=Populus trichocarpa RepID=B9HAA4_POPTR
17	8945482	6.82096e-07	6.16615	downstream	Daidzin.Beijing2017	Glyma.17G113300		UniRef100_B9HAA4 Chloroplast thylakoid lumen family protein n=1 Tax=Populus trichocarpa RepID=B9HAA4_POPTR
17	8945507	1.54601e-07	6.81079	downstream	Daidzin.Beijing2017	Glyma.17G113300		UniRef100_B9HAA4 Chloroplast thylakoid lumen family protein n=1 Tax=Populus trichocarpa RepID=B9HAA4_POPTR
17	8945580	4.71158e-08	7.32683	downstream	Daidzin.Beijing2017	Glyma.17G113300		UniRef100_B9HAA4 Chloroplast thylakoid lumen family protein n=1 Tax=Populus trichocarpa RepID=B9HAA4_POPTR
17	8945654	2.17828e-07	6.66189	downstream	Daidzin.Beijing2017	Glyma.17G113300		UniRef100_B9HAA4 Chloroplast thylakoid lumen family protein n=1 Tax=Populus trichocarpa RepID=B9HAA4_POPTR
17	8947429	3.02566e-09	8.51918	intergenic	Daidzin.Beijing2017	Glyma.17G113300(dist=2298),Glyma.17G113400(dist=20538)
17	8947953	2.5388e-08	7.59537	intergenic	Daidzin.Beijing2017	Glyma.17G113300(dist=2822),Glyma.17G113400(dist=20014)
17	8948266	1.56871e-07	6.80446	intergenic	Daidzin.Beijing2017	Glyma.17G113300(dist=3135),Glyma.17G113400(dist=19701)
17	8949259	4.61172e-07	6.33614	intergenic	Daidzin.Beijing2017	Glyma.17G113300(dist=4128),Glyma.17G113400(dist=18708)
17	8949389	3.24077e-09	8.48935	intergenic	Daidzin.Beijing2017	Glyma.17G113300(dist=4258),Glyma.17G113400(dist=18578)
17	8950188	4.7744e-10	9.32108	intergenic	Daidzin.Beijing2017	Glyma.17G113300(dist=5057),Glyma.17G113400(dist=17779)
17	8950627	2.68266e-07	6.57143	intergenic	Daidzin.Beijing2017	Glyma.17G113300(dist=5496),Glyma.17G113400(dist=17340)
17	8951274	4.46681e-07	6.35	intergenic	Daidzin.Beijing2017	Glyma.17G113300(dist=6143),Glyma.17G113400(dist=16693)
17	8951359	3.302e-07	6.48122	intergenic	Daidzin.Beijing2017	Glyma.17G113300(dist=6228),Glyma.17G113400(dist=16608)
17	8951387	2.21127e-08	7.65536	intergenic	Daidzin.Beijing2017	Glyma.17G113300(dist=6256),Glyma.17G113400(dist=16580)
17	8951472	3.64201e-08	7.43866	intergenic	Daidzin.Beijing2017	Glyma.17G113300(dist=6341),Glyma.17G113400(dist=16495)
17	8951639	1.69271e-08	7.77142	intergenic	Daidzin.Beijing2017	Glyma.17G113300(dist=6508),Glyma.17G113400(dist=16328)
17	8951648	1.59445e-08	7.79739	intergenic	Daidzin.Beijing2017	Glyma.17G113300(dist=6517),Glyma.17G113400(dist=16319)
17	8958899	2.47618e-08	7.60622	intergenic	Daidzin.Beijing2017	Glyma.17G113300(dist=13768),Glyma.17G113400(dist=9068)
17	8959658	9.64424e-07	6.01573	intergenic	Daidzin.Beijing2017	Glyma.17G113300(dist=14527),Glyma.17G113400(dist=8309)
17	8960252	1.07319e-07	6.96932	intergenic	Daidzin.Beijing2017	Glyma.17G113300(dist=15121),Glyma.17G113400(dist=7715)
17	8960526	1.32676e-07	6.87721	intergenic	Daidzin.Beijing2017	Glyma.17G113300(dist=15395),Glyma.17G113400(dist=7441)
17	8961199	6.87793e-07	6.16254	intergenic	Daidzin.Beijing2017	Glyma.17G113300(dist=16068),Glyma.17G113400(dist=6768)
17	8961574	2.08166e-07	6.68159	intergenic	Daidzin.Beijing2017	Glyma.17G113300(dist=16443),Glyma.17G113400(dist=6393)
17	8962938	9.03416e-08	7.04411	intergenic	Daidzin.Beijing2017	Glyma.17G113300(dist=17807),Glyma.17G113400(dist=5029)
17	8963797	8.66293e-08	7.06234	intergenic	Daidzin.Beijing2017	Glyma.17G113300(dist=18666),Glyma.17G113400(dist=4170)
17	8965358	1.36375e-07	6.86527	intergenic	Daidzin.Beijing2017	Glyma.17G113300(dist=20227),Glyma.17G113400(dist=2609)
17	8965423	3.43953e-07	6.4635	intergenic	Daidzin.Beijing2017	Glyma.17G113300(dist=20292),Glyma.17G113400(dist=2544)
17	8965663	1.80918e-08	7.74252	intergenic	Daidzin.Beijing2017	Glyma.17G113300(dist=20532),Glyma.17G113400(dist=2304)
17	8965908	2.11601e-09	8.67448	intergenic	Daidzin.Beijing2017	Glyma.17G113300(dist=20777),Glyma.17G113400(dist=2059)
17	8965942	2.63174e-07	6.57976	intergenic	Daidzin.Beijing2017	Glyma.17G113300(dist=20811),Glyma.17G113400(dist=2025)
17	8966240	3.71356e-07	6.43021	intergenic	Daidzin.Beijing2017	Glyma.17G113300(dist=21109),Glyma.17G113400(dist=1727)
17	8966621	3.46722e-07	6.46002	intergenic	Daidzin.Beijing2017	Glyma.17G113300(dist=21490),Glyma.17G113400(dist=1346)
17	8966871	2.35024e-08	7.62889	intergenic	Daidzin.Beijing2017	Glyma.17G113300(dist=21740),Glyma.17G113400(dist=1096)
17	8967144	1.47542e-07	6.83108	upstream	Daidzin.Beijing2017	Glyma.17G113400		UniRef100_G7JE42 YABBY protein n=1 Tax=Medicago truncatula RepID=G7JE42_MEDTR
17	8967182	1.764e-07	6.7535	upstream	Daidzin.Beijing2017	Glyma.17G113400		UniRef100_G7JE42 YABBY protein n=1 Tax=Medicago truncatula RepID=G7JE42_MEDTR
17	8967832	6.72832e-08	7.17209	upstream	Daidzin.Beijing2017	Glyma.17G113400		UniRef100_G7JE42 YABBY protein n=1 Tax=Medicago truncatula RepID=G7JE42_MEDTR
17	8967833	8.41039e-08	7.07518	upstream	Daidzin.Beijing2017	Glyma.17G113400		UniRef100_G7JE42 YABBY protein n=1 Tax=Medicago truncatula RepID=G7JE42_MEDTR
17	8967857	1.58185e-08	7.80083	upstream	Daidzin.Beijing2017	Glyma.17G113400		UniRef100_G7JE42 YABBY protein n=1 Tax=Medicago truncatula RepID=G7JE42_MEDTR
17	8969341	5.85678e-07	6.23234	intronic	Daidzin.Beijing2017	Glyma.17G113400		UniRef100_G7JE42 YABBY protein n=1 Tax=Medicago truncatula RepID=G7JE42_MEDTR
17	8974086	3.79085e-07	6.42126	intergenic	Daidzin.Beijing2017	Glyma.17G113400(dist=1990),Glyma.17G113500(dist=11470)
17	8974785	9.46345e-07	6.02395	intergenic	Daidzin.Beijing2017	Glyma.17G113400(dist=2689),Glyma.17G113500(dist=10771)
17	8976216	1.54841e-07	6.81012	intergenic	Daidzin.Beijing2017	Glyma.17G113400(dist=4120),Glyma.17G113500(dist=9340)
17	8977392	4.24385e-07	6.37224	intergenic	Daidzin.Beijing2017	Glyma.17G113400(dist=5296),Glyma.17G113500(dist=8164)
17	8977440	4.7734e-09	8.32117	intergenic	Daidzin.Beijing2017	Glyma.17G113400(dist=5344),Glyma.17G113500(dist=8116)
17	8977716	8.56917e-07	6.06706	intergenic	Daidzin.Beijing2017	Glyma.17G113400(dist=5620),Glyma.17G113500(dist=7840)
17	8978069	3.91873e-09	8.40685	intergenic	Daidzin.Beijing2017	Glyma.17G113400(dist=5973),Glyma.17G113500(dist=7487)
17	8979848	1.9574e-07	6.70832	intergenic	Daidzin.Beijing2017	Glyma.17G113400(dist=7752),Glyma.17G113500(dist=5708)
17	8979928	7.98708e-08	7.09761	intergenic	Daidzin.Beijing2017	Glyma.17G113400(dist=7832),Glyma.17G113500(dist=5628)
17	8980156	8.35087e-09	8.07827	intergenic	Daidzin.Beijing2017	Glyma.17G113400(dist=8060),Glyma.17G113500(dist=5400)
17	8980231	7.89052e-07	6.10289	intergenic	Daidzin.Beijing2017	Glyma.17G113400(dist=8135),Glyma.17G113500(dist=5325)
17	8982348	1.55591e-07	6.80801	intergenic	Daidzin.Beijing2017	Glyma.17G113400(dist=10252),Glyma.17G113500(dist=3208)
17	8982968	1.49288e-07	6.82597	intergenic	Daidzin.Beijing2017	Glyma.17G113400(dist=10872),Glyma.17G113500(dist=2588)
17	8983040	4.8065e-08	7.31817	intergenic	Daidzin.Beijing2017	Glyma.17G113400(dist=10944),Glyma.17G113500(dist=2516)
17	8983047	6.74721e-08	7.17088	intergenic	Daidzin.Beijing2017	Glyma.17G113400(dist=10951),Glyma.17G113500(dist=2509)
17	8983098	1.33303e-08	7.87516	intergenic	Daidzin.Beijing2017	Glyma.17G113400(dist=11002),Glyma.17G113500(dist=2458)
17	8983232	2.00375e-08	7.69816	intergenic	Daidzin.Beijing2017	Glyma.17G113400(dist=11136),Glyma.17G113500(dist=2324)
17	8983766	2.64811e-08	7.57706	intergenic	Daidzin.Beijing2017	Glyma.17G113400(dist=11670),Glyma.17G113500(dist=1790)
17	8983808	2.20791e-07	6.65602	intergenic	Daidzin.Beijing2017	Glyma.17G113400(dist=11712),Glyma.17G113500(dist=1748)
17	8983819	2.21036e-07	6.65554	intergenic	Daidzin.Beijing2017	Glyma.17G113400(dist=11723),Glyma.17G113500(dist=1737)
17	8983917	2.10946e-09	8.67583	intergenic	Daidzin.Beijing2017	Glyma.17G113400(dist=11821),Glyma.17G113500(dist=1639)
17	8985157	2.93919e-07	6.53177	upstream	Daidzin.Beijing2017	Glyma.17G113500		UniRef100_G7JE40 Equilibrative nucleoside transporter n=1 Tax=Medicago truncatula RepID=G7JE40_MEDTR
17	8985407	4.53734e-07	6.3432	upstream	Daidzin.Beijing2017	Glyma.17G113500		UniRef100_G7JE40 Equilibrative nucleoside transporter n=1 Tax=Medicago truncatula RepID=G7JE40_MEDTR
17	8985419	5.14101e-07	6.28895	upstream	Daidzin.Beijing2017	Glyma.17G113500		UniRef100_G7JE40 Equilibrative nucleoside transporter n=1 Tax=Medicago truncatula RepID=G7JE40_MEDTR
17	8985683	1.74008e-07	6.75943	UTR5	Daidzin.Beijing2017	Glyma.17G113500		UniRef100_G7JE40 Equilibrative nucleoside transporter n=1 Tax=Medicago truncatula RepID=G7JE40_MEDTR
17	8986106	1.5517e-09	8.80919	synonymous SNV	Daidzin.Beijing2017	Glyma.17G113500:Glyma.17G113500.1:exon1:c.T288C:p.F96F,		UniRef100_G7JE40 Equilibrative nucleoside transporter n=1 Tax=Medicago truncatula RepID=G7JE40_MEDTR
17	8987638	8.12979e-09	8.08992	UTR3	Daidzin.Beijing2017	Glyma.17G113500		UniRef100_G7JE40 Equilibrative nucleoside transporter n=1 Tax=Medicago truncatula RepID=G7JE40_MEDTR
17	8987640	1.55717e-08	7.80766	UTR3	Daidzin.Beijing2017	Glyma.17G113500		UniRef100_G7JE40 Equilibrative nucleoside transporter n=1 Tax=Medicago truncatula RepID=G7JE40_MEDTR
17	8988499	8.77443e-08	7.05678	downstream	Daidzin.Beijing2017	Glyma.17G113500,Glyma.17G113600		UniRef100_G7JE40 Equilibrative nucleoside transporter n=1 Tax=Medicago truncatula RepID=G7JE40_MEDTR
17	8988513	1.44143e-07	6.84121	downstream	Daidzin.Beijing2017	Glyma.17G113500,Glyma.17G113600		UniRef100_G7JE40 Equilibrative nucleoside transporter n=1 Tax=Medicago truncatula RepID=G7JE40_MEDTR
17	8989868	2.8996e-07	6.53766	intronic	Daidzin.Beijing2017	Glyma.17G113600		UniRef100_F4K464 Tetratricopeptide repeat domain-containing protein n=1 Tax=Arabidopsis thalia RepID=F4K464_ARATH
17	9071585	4.29328e-08	7.36721	downstream	Daidzin.Beijing2017	Glyma.17G114600		UniRef100_R9ZRW1 DH-plastoquinone oxidoreductase subunit 5 (Fragment) n=1 Tax=Glycine tomentella RepID=R9ZRW1_GLYTO
17	9175307	3.31837e-14	13.4791	intergenic	Daidzin.Beijing2017	Glyma.17G116000(dist=1463),Glyma.17G116100(dist=1783)
17	9210995	5.36437e-12	11.2705	intergenic	Daidzin.Beijing2017	Glyma.17G116700(dist=2301),Glyma.17G116800(dist=3175)
17	9630887	2.58043e-07	6.58831	nonsynonymous SNV	Daidzin.Beijing2017	Glyma.17G120900:Glyma.17G120900.2:exon1:c.T36G:p.N12K,Glyma.17G120900:Glyma.17G120900.1:exon3:c.T255G:p.N85K,		UniRef100_Q8GXJ1 Histone deacetylase 15 n=1 Tax=Arabidopsis thalia RepID=HDA15_ARATH
17	9722567	1.42041e-10	9.84759	intronic	Daidzin.Beijing2017	Glyma.17G121600		UniRef100_D7KRP1 Membrane alanyl aminopeptidase n=1 Tax=Arabidopsis lyrata subsp. lyrata RepID=D7KRP1_ARALL
17	9952128	5.91492e-08	7.22805	upstream	Daidzin.Beijing2017	Glyma.17G124800
17	10212017	1.87249e-10	9.72758	intronic	Daidzin.Beijing2017	Glyma.17G127800	Seed isoflavone 12-14	UniRef100_G7JMK9 Lysine/histidine transporter n=1 Tax=Medicago truncatula RepID=G7JMK9_MEDTR
17	10480175	3.57188e-08	7.4471	intronic	Daidzin.Beijing2017	Glyma.17G130900	Seed isoflavone 12-14	UniRef100_Q01J01 OSIGBa0111L12.1 protein n=2 Tax=Oryza sativa RepID=Q01J01_ORYSA
17	10820799	8.79278e-08	7.05587	intergenic	Daidzin.Beijing2017	Glyma.17G134200(dist=9222),Glyma.17G134300(dist=5388)	Seed isoflavone 12-14
17	11651171	5.74509e-07	6.2407	intergenic	Daidzin.Beijing2017	Glyma.17G143300(dist=1841),Glyma.17G143400(dist=2156)	Seed glycitein 8-8
17	12164376	8.9019e-07	6.05052	intergenic	Daidzin.Beijing2017	Glyma.17G147500(dist=11002),Glyma.17G147600(dist=7014)	Seed daidzein 8-6
17	12535127	7.57222e-07	6.12078	intergenic	Daidzin.Beijing2017	Glyma.17G150900(dist=1063),Glyma.17G151000(dist=35149)	Seed glycitein 8-4
17	12581374	4.4075e-08	7.35581	intergenic	Daidzin.Beijing2017	Glyma.17G151000(dist=9708),Glyma.17G151100(dist=11314)	Seed glycitein 8-4
17	12592959	9.87131e-07	6.00563	intronic	Daidzin.Beijing2017	Glyma.17G151100	Seed glycitein 8-4	UniRef100_I1MVB0 Lon protease homolog 2, peroxisomal n=1 Tax=Glycine max RepID=I1MVB0_SOYBN
17	12865511	9.41188e-07	6.02632	intergenic	Daidzin.Beijing2017	Glyma.17G153300(dist=17928),Glyma.17G153400(dist=8529)	Seed glycitein 8-4
17	12992332	1.87429e-07	6.72716	intergenic	Daidzin.Beijing2017	Glyma.17G154300(dist=1528),Glyma.17G154400(dist=30057)	Seed glycitein 8-4
17	13199880	1.45896e-07	6.83596	intergenic	Daidzin.Beijing2017	Glyma.17G155600(dist=18525),Glyma.17G155700(dist=12467)	Seed glycitein 8-4
17	13807122	3.22702e-08	7.4912	intergenic	Daidzin.Beijing2017	Glyma.17G159700(dist=1074),Glyma.17G159800(dist=5527)	Seed glycitein 8-4
17	13810547	3.59613e-08	7.44416	intergenic	Daidzin.Beijing2017	Glyma.17G159700(dist=4499),Glyma.17G159800(dist=2102)	Seed glycitein 8-4
17	14338002	6.57002e-08	7.18243	intergenic	Daidzin.Beijing2017	Glyma.17G162200(dist=58580),Glyma.17G162300(dist=25604)	Seed glycitein 8-4
17	14581411	2.6476e-08	7.57715	intergenic	Daidzin.Beijing2017	Glyma.17G163200(dist=48164),Glyma.17G163300(dist=4625)	Seed glycitein 8-4
17	14793278	4.01826e-07	6.39596	intronic	Daidzin.Beijing2017	Glyma.17G164600	Seed glycitein 8-4	UniRef100_G7K3X6 Tetratricopeptide repeat protein n=1 Tax=Medicago truncatula RepID=G7K3X6_MEDTR
17	15258799	1.62379e-07	6.78947	UTR3	Daidzin.Beijing2017	Glyma.17G166900	Seed glycitein 8-4	UniRef100_U5FR95 C2 domain-containing family protein n=1 Tax=Populus trichocarpa RepID=U5FR95_POPTR
17	15336887	7.72052e-10	9.11235	intergenic	Daidzin.Beijing2017	Glyma.17G167100(dist=23503),Glyma.17G167200(dist=31650)	Seed glycitein 8-4
17	15595459	6.53241e-10	9.18493	intergenic	Daidzin.Beijing2017	Glyma.17G168700(dist=6047),Glyma.17G168800(dist=27085)	Seed glycitein 8-4
17	16050670	2.76228e-07	6.55873	upstream;downstream	Daidzin.Beijing2017	Glyma.17G170500;Glyma.17G170400	Seed glycitein 8-4
17	16228703	4.66245e-07	6.33139	intergenic	Daidzin.Beijing2017	Glyma.17G171200(dist=24147),Glyma.17G171300(dist=78401)	Seed glycitein 8-4
17	16427464	1.56961e-10	9.80421	intronic	Daidzin.Beijing2017	Glyma.17G171600	Seed glycitein 8-4	UniRef100_B9HWL3 PHYTOCHROME AND FLOWERING TIME 1 family protein n=1 Tax=Populus trichocarpa RepID=B9HWL3_POPTR
17	16645220	1.21108e-07	6.91683	upstream	Daidzin.Beijing2017	Glyma.17G172000	Seed glycitein 8-4	UniRef100_G7KHF1 Receptor-like protein kise n=1 Tax=Medicago truncatula RepID=G7KHF1_MEDTR
17	16785450	7.41807e-07	6.12971	intergenic	Daidzin.Beijing2017	Glyma.17G172100(dist=9845),Glyma.17G172200(dist=452443)	Seed glycitein 8-4
17	17349316	1.71821e-08	7.76492	intergenic	Daidzin.Beijing2017	Glyma.17G172400(dist=25605),Glyma.17G172500(dist=270511)	Seed glycitein 8-4
17	17362523	9.38784e-07	6.02743	intergenic	Daidzin.Beijing2017	Glyma.17G172400(dist=38812),Glyma.17G172500(dist=257304)	Seed glycitein 8-4
17	17589511	4.89781e-07	6.31	intergenic	Daidzin.Beijing2017	Glyma.17G172400(dist=265800),Glyma.17G172500(dist=30316)	Seed glycitein 8-4
17	17650129	2.2942e-08	7.63937	intergenic	Daidzin.Beijing2017	Glyma.17G172600(dist=1043),Glyma.17G172700(dist=21688)	Seed glycitein 8-4
17	18149149	5.75373e-08	7.24005	intergenic	Daidzin.Beijing2017	Glyma.17G174300(dist=34380),Glyma.17G174400(dist=4233)	Seed glycitein 8-4
17	18537661	1.78931e-10	9.74731	intergenic	Daidzin.Beijing2017	Glyma.17G176100(dist=13648),Glyma.17G176200(dist=17860)	Seed glycitein 8-4
17	19330834	4.73078e-07	6.32507	intergenic	Daidzin.Beijing2017	Glyma.17G178500(dist=2120),Glyma.17G178600(dist=42319)	Seed glycitein 8-4
17	19594245	3.82651e-10	9.4172	intergenic	Daidzin.Beijing2017	Glyma.17G179000(dist=63223),Glyma.17G179100(dist=78919)	Seed glycitein 8-4
17	19594287	2.32221e-07	6.6341	intergenic	Daidzin.Beijing2017	Glyma.17G179000(dist=63265),Glyma.17G179100(dist=78877)	Seed glycitein 8-4
17	19881170	7.62014e-07	6.11804	intergenic	Daidzin.Beijing2017	Glyma.17G179400(dist=136259),Glyma.17G179500(dist=135418)	Seed glycitein 8-4
17	20786599	1.08007e-07	6.96655	intergenic	Daidzin.Beijing2017	Glyma.17G180900(dist=36658),Glyma.17G181000(dist=138066)	Seed glycitein 8-4
17	21931839	4.50482e-07	6.34632	intergenic	Daidzin.Beijing2017	Glyma.17G181800(dist=48265),Glyma.17G181900(dist=124510)	Seed glycitein 8-4
17	21931937	1.61589e-08	7.79159	intergenic	Daidzin.Beijing2017	Glyma.17G181800(dist=48363),Glyma.17G181900(dist=124412)	Seed glycitein 8-4
17	22058002	2.40766e-07	6.6184	intronic	Daidzin.Beijing2017	Glyma.17G181900	Seed glycitein 8-4	UniRef100_I6YR73 Calcium-dependent protein kise 8 (Fragment) n=1 Tax=Rubia cordifolia RepID=I6YR73_RUBCO
17	22794733	9.73465e-07	6.01168	intergenic	Daidzin.Beijing2017	Glyma.17G183000(dist=90103),Glyma.17G183100(dist=64560)	Seed glycitein 8-4
17	22926565	1.98165e-07	6.70297	intergenic	Daidzin.Beijing2017	Glyma.17G183100(dist=66800),Glyma.17G183200(dist=5548)	Seed glycitein 8-4
17	23318688	2.51434e-07	6.59958	intergenic	Daidzin.Beijing2017	Glyma.17G183900(dist=27316),Glyma.17G184000(dist=115536)	Seed glycitein 8-4
17	23863769	6.67073e-09	8.17583	intronic	Daidzin.Beijing2017	Glyma.17G187000	Seed glycitein 8-8	UniRef100_M8CWN0 Valyl-tR synthetase n=1 Tax=Aegilops tauschii RepID=M8CWN0_AEGTA
17	26502166	5.66245e-07	6.247	intergenic	Daidzin.Beijing2017	Glyma.17G189900(dist=149735),Glyma.17G190000(dist=48662)	Seed genistein 11-2
17	28367054	6.74433e-07	6.17106	intergenic	Daidzin.Beijing2017	Glyma.17G193600(dist=35762),Glyma.17G193700(dist=153075)	Seed genistein 11-2
17	28413352	1.20866e-08	7.9177	intergenic	Daidzin.Beijing2017	Glyma.17G193600(dist=82060),Glyma.17G193700(dist=106777)	Seed genistein 11-2
17	30636669	5.30119e-07	6.27563	intergenic	Daidzin.Beijing2017	Glyma.17G196100(dist=142195),Glyma.17G196200(dist=30284)	Seed genistein 11-2
17	40349039	4.43116e-07	6.35348	upstream	Daidzin.Beijing2017	Glyma.17G248200	Seed daidzein 13-6	UniRef100_B9GP25 Phospholipid/glycerol acyltransferase family protein n=1 Tax=Populus trichocarpa RepID=B9GP25_POPTR
17	40435534	4.65081e-08	7.33247	nonsynonymous SNV	Daidzin.Beijing2017	Glyma.17G249200:Glyma.17G249200.1:exon2:c.G595A:p.V199I,	Seed daidzein 13-6
17	41333046	6.8225e-07	6.16606	intergenic	Daidzin.Beijing2017	Glyma.17G259100(dist=1869),Glyma.17G259200(dist=1142)	Seed genistein 10-5
18	687499	3.68654e-07	6.43338	intergenic	Daidzin.Beijing2017	Glyma.18G009500(dist=1380),Glyma.18G009700(dist=3745)
18	692116	5.27633e-07	6.27767	UTR3	Daidzin.Beijing2017	Glyma.18G009700		UniRef100_G7J2H2 Glyceraldehyde 3-phosphate dehydrogese n=1 Tax=Medicago truncatula RepID=G7J2H2_MEDTR
18	17628505	5.14198e-07	6.28887	intergenic	Daidzin.Beijing2017	Glyma.18G129500(dist=72180),Glyma.18G129600(dist=53866)	Seed glycitein 2-5
18	20040956	3.96666e-07	6.40157	intergenic	Daidzin.Beijing2017	Glyma.18G136500(dist=36688),Glyma.18G136600(dist=29481)	Seed glycitein 2-5
18	22044522	6.77355e-07	6.16918	intergenic	Daidzin.Beijing2017	Glyma.18G141800(dist=7685),Glyma.18G141900(dist=9360)	Seed glycitein 2-5
18	22044523	6.77355e-07	6.16918	intergenic	Daidzin.Beijing2017	Glyma.18G141800(dist=7686),Glyma.18G141900(dist=9359)	Seed glycitein 2-5
18	52815448	3.203e-07	6.49444	intergenic	Daidzin.Beijing2017	Glyma.18G239300(dist=2336),Glyma.18G239400(dist=2563)	Seed daidzein 13-7
18	52844845	2.98549e-07	6.52498	downstream	Daidzin.Beijing2017	Glyma.18G239700	Seed daidzein 13-7	UniRef100_D3KU57 LysM type receptor kise n=1 Tax=Lotus japonicus RepID=D3KU57_LOTJA
18	52847380	5.61909e-07	6.25033	intergenic	Daidzin.Beijing2017	Glyma.18G239700(dist=3000),Glyma.18G239800(dist=2500)	Seed daidzein 13-7
18	57468895	9.58586e-07	6.01837	intergenic	Daidzin.Beijing2017	Glyma.18G297200(dist=20513),Glyma.18G297300(dist=10663)	Seed glycitein 8-12
18	57585035	6.54727e-10	9.18394	intergenic	Daidzin.Beijing2017	Glyma.18G298200(dist=1592),Glyma.18G298300(dist=2100)	Seed glycitein 8-12
19	2540195	8.04697e-11	10.0944	intergenic	Daidzin.Beijing2017	Glyma.19G022400(dist=26205),Glyma.19G022500(dist=34447)
19	2659485	1.10871e-07	6.95518	intergenic	Daidzin.Beijing2017	Glyma.19G023000(dist=10604),Glyma.19G023100(dist=13851)
19	3281590	1.11594e-07	6.95236	downstream	Daidzin.Beijing2017	Glyma.19G026200		UniRef100_G7KLB8 Serine/threonine protein kise n=1 Tax=Medicago truncatula RepID=G7KLB8_MEDTR
19	4346555	3.63123e-10	9.43995	intergenic	Daidzin.Beijing2017	Glyma.19G033700(dist=6985),Glyma.19G033800(dist=5769)	Seed daidzein 7-6
19	4598531	2.27435e-07	6.64314	intergenic	Daidzin.Beijing2017	Glyma.19G034700(dist=38765),Glyma.19G034800(dist=10954)	Seed daidzein 10-4
19	4699314	8.6372e-11	10.0636	intergenic	Daidzin.Beijing2017	Glyma.19G035600(dist=19432),Glyma.19G035700(dist=46379)	Seed genistein 10-6
19	5098905	1.1031e-07	6.95738	intronic	Daidzin.Beijing2017	Glyma.19G036700		UniRef100_Q8LFJ9 GDSL esterase/lipase 7 n=1 Tax=Arabidopsis thalia RepID=GLIP7_ARATH
19	5420062	9.68803e-09	8.01376	intergenic	Daidzin.Beijing2017	Glyma.19G038600(dist=18508),Glyma.19G038700(dist=22836)
19	6711904	2.22436e-08	7.65279	intergenic	Daidzin.Beijing2017	Glyma.19G045000(dist=22455),Glyma.19G045100(dist=12606)
19	7012570	4.18244e-08	7.37857	intergenic	Daidzin.Beijing2017	Glyma.19G046200(dist=3172),Glyma.19G046300(dist=106571)
19	7090789	8.88822e-07	6.05119	intergenic	Daidzin.Beijing2017	Glyma.19G046200(dist=81391),Glyma.19G046300(dist=28352)
19	7158068	1.39012e-07	6.85695	intergenic	Daidzin.Beijing2017	Glyma.19G046400(dist=13768),Glyma.19G046500(dist=7623)
19	7701001	8.14928e-07	6.08888	intergenic	Daidzin.Beijing2017	Glyma.19G048300(dist=22193),Glyma.19G048400(dist=1880)
19	8431772	1.32235e-08	7.87865	intergenic	Daidzin.Beijing2017	Glyma.19G051600(dist=5813),Glyma.19G051700(dist=7180)
19	8920939	5.84713e-07	6.23306	intergenic	Daidzin.Beijing2017	Glyma.19G054000(dist=33212),Glyma.19G054100(dist=32973)
19	11542221	2.38855e-08	7.62187	intergenic	Daidzin.Beijing2017	Glyma.19G059500(dist=24002),Glyma.19G059600(dist=92527)
19	11880356	3.2368e-08	7.48988	intergenic	Daidzin.Beijing2017	Glyma.19G060100(dist=33313),Glyma.19G060200(dist=37352)
19	13272257	1.01756e-08	7.99244	intergenic	Daidzin.Beijing2017	Glyma.19G062300(dist=88015),Glyma.19G062400(dist=70158)
19	17233295	9.76431e-08	7.01036	intergenic	Daidzin.Beijing2017	Glyma.19G065600(dist=4587),Glyma.19G065700(dist=362049)
19	22101235	1.78634e-08	7.74804	intergenic	Daidzin.Beijing2017	Glyma.19G069300(dist=192346),Glyma.19G069400(dist=130612)
19	24326813	1.14156e-09	8.9425	intergenic	Daidzin.Beijing2017	Glyma.19G071400(dist=128093),Glyma.19G071500(dist=187270)
19	25847079	2.8149e-07	6.55054	intergenic	Daidzin.Beijing2017	Glyma.19G072700(dist=183302),Glyma.19G072800(dist=109993)
19	26912619	2.46081e-07	6.60892	intergenic	Daidzin.Beijing2017	Glyma.19G074000(dist=30653),Glyma.19G074100(dist=92273)
19	28760094	6.13374e-07	6.21227	intergenic	Daidzin.Beijing2017	Glyma.19G079400(dist=14460),Glyma.19G079500(dist=23849)
19	38799210	3.26156e-09	8.48657	intergenic	Daidzin.Beijing2017	Glyma.19G128700(dist=16202),Glyma.19G128800(dist=4975)	Seed genistein 11-6
19	42132552	2.18877e-08	7.6598	UTR5	Daidzin.Beijing2017	Glyma.19G160600	Seed genistein 11-6
19	42595502	5.22681e-07	6.28176	downstream	Daidzin.Beijing2017	Glyma.19G165200	Seed daidzein 7-6	UniRef100_B9H8N4 Armadillo/beta-catenin repeat family protein n=1 Tax=Populus trichocarpa RepID=B9H8N4_POPTR
19	44012495	3.82799e-07	6.41703	upstream	Daidzin.Beijing2017	Glyma.19G181400	Seed daidzein 7-6
19	44684041	8.93311e-07	6.049	upstream	Daidzin.Beijing2017	Glyma.19G188800	Seed daidzein 7-6	UniRef100_G7L4Y2 Cactin (ISS) n=1 Tax=Medicago truncatula RepID=G7L4Y2_MEDTR
19	44780757	2.44496e-07	6.61173	intergenic	Daidzin.Beijing2017	Glyma.19G190100(dist=1400),Glyma.19G190200(dist=3175)	Seed daidzein 7-6
19	44782679	4.82185e-07	6.31679	intergenic	Daidzin.Beijing2017	Glyma.19G190100(dist=3322),Glyma.19G190200(dist=1253)	Seed daidzein 7-6
19	44782725	4.70295e-07	6.32763	intergenic	Daidzin.Beijing2017	Glyma.19G190100(dist=3368),Glyma.19G190200(dist=1207)	Seed daidzein 7-6
19	44784653	2.72741e-07	6.56425	nonsynonymous SNV	Daidzin.Beijing2017	Glyma.19G190200:Glyma.19G190200.1:exon2:c.A1651G:p.S551G,	Seed daidzein 7-6	UniRef100_C5H0F1 Leucine-rich repeat receptor-like kise n=1 Tax=Glycine max RepID=C5H0F1_SOYBN
19	44785536	1.45791e-07	6.83627	nonsynonymous SNV	Daidzin.Beijing2017	Glyma.19G190200:Glyma.19G190200.1:exon1:c.G863A:p.G288D,	Seed daidzein 7-6	UniRef100_C5H0F1 Leucine-rich repeat receptor-like kise n=1 Tax=Glycine max RepID=C5H0F1_SOYBN
19	44822109	1.4466e-07	6.83965	intronic	Daidzin.Beijing2017	Glyma.19G190600	Seed daidzein 7-6	UniRef100_L7Z9A7 CSLA9-like protein n=1 Tax=Eucalyptus cladocalyx RepID=L7Z9A7_9MYRT
19	44837893	3.75737e-07	6.42512	intergenic	Daidzin.Beijing2017	Glyma.19G190800(dist=6866),Glyma.19G190900(dist=3970)	Seed daidzein 7-6
19	44844230	3.5996e-07	6.44375	intronic	Daidzin.Beijing2017	Glyma.19G190900	Seed daidzein 7-6	UniRef100_Q6RIB7 Enolase n=1 Tax=Glycine max RepID=Q6RIB7_SOYBN
19	44845303	8.82422e-09	8.05432	synonymous SNV	Daidzin.Beijing2017	Glyma.19G190900:Glyma.19G190900.1:exon13:c.T1029A:p.T343T,	Seed daidzein 7-6	UniRef100_Q6RIB7 Enolase n=1 Tax=Glycine max RepID=Q6RIB7_SOYBN
19	44845960	6.20989e-07	6.20692	synonymous SNV	Daidzin.Beijing2017	Glyma.19G190900:Glyma.19G190900.1:exon17:c.T1305C:p.A435A,	Seed daidzein 7-6	UniRef100_Q6RIB7 Enolase n=1 Tax=Glycine max RepID=Q6RIB7_SOYBN
19	44852252	6.05785e-07	6.21768	intronic	Daidzin.Beijing2017	Glyma.19G191000	Seed daidzein 7-6	UniRef100_UPI000193C607 histone deacetylase n=1 Tax=Populus trichocarpa RepID=UPI000193C607
19	44854293	5.16989e-07	6.28652	intronic	Daidzin.Beijing2017	Glyma.19G191000	Seed daidzein 7-6	UniRef100_UPI000193C607 histone deacetylase n=1 Tax=Populus trichocarpa RepID=UPI000193C607
19	44858499	5.3255e-07	6.27364	intergenic	Daidzin.Beijing2017	Glyma.19G191000(dist=2202),Glyma.19G191200(dist=1902)	Seed daidzein 7-6
19	44877729	6.67151e-08	7.17578	nonsynonymous SNV	Daidzin.Beijing2017	Glyma.19G191600:Glyma.19G191600.1:exon1:c.G82A:p.G28S,Glyma.19G191600:Glyma.19G191600.2:exon1:c.G82A:p.G28S,	Seed daidzein 7-6	UniRef100_I1V8K7 CTR1 n=1 Tax=Fragaria assa RepID=I1V8K7_FRAAN
19	44883379	4.35627e-08	7.36089	intronic	Daidzin.Beijing2017	Glyma.19G191600	Seed daidzein 7-6	UniRef100_I1V8K7 CTR1 n=1 Tax=Fragaria assa RepID=I1V8K7_FRAAN
19	44888485	9.38586e-07	6.02753	intronic	Daidzin.Beijing2017	Glyma.19G191600	Seed daidzein 7-6	UniRef100_I1V8K7 CTR1 n=1 Tax=Fragaria assa RepID=I1V8K7_FRAAN
19	44890266	1.28189e-07	6.89215	intronic	Daidzin.Beijing2017	Glyma.19G191600	Seed daidzein 7-6	UniRef100_I1V8K7 CTR1 n=1 Tax=Fragaria assa RepID=I1V8K7_FRAAN
19	44912807	3.45597e-07	6.46143	intergenic	Daidzin.Beijing2017	Glyma.19G191800(dist=1606),Glyma.19G191900(dist=3901)	Seed daidzein 7-6
19	44929692	1.59604e-08	7.79696	nonsynonymous SNV	Daidzin.Beijing2017	Glyma.19G192000:Glyma.19G192000.1:exon1:c.A572G:p.H191R,	Seed daidzein 7-6	UniRef100_G7L503 PAN domain-containing protein n=1 Tax=Medicago truncatula RepID=G7L503_MEDTR
19	44935275	8.99076e-07	6.0462	intergenic	Daidzin.Beijing2017	Glyma.19G192000(dist=3958),Glyma.19G192100(dist=4846)	Seed daidzein 7-6
19	44935512	6.94673e-08	7.15822	intergenic	Daidzin.Beijing2017	Glyma.19G192000(dist=4195),Glyma.19G192100(dist=4609)	Seed daidzein 7-6
19	44935664	9.0828e-07	6.04178	intergenic	Daidzin.Beijing2017	Glyma.19G192000(dist=4347),Glyma.19G192100(dist=4457)	Seed daidzein 7-6
19	44955062	1.07911e-08	7.96693	downstream	Daidzin.Beijing2017	Glyma.19G192300	Seed daidzein 7-6	UniRef100_T2ESU5 PTL n=1 Tax=Brassica rapa subsp. chinensis RepID=T2ESU5_BRARC
19	44955176	1.24332e-07	6.90542	downstream	Daidzin.Beijing2017	Glyma.19G192300	Seed daidzein 7-6	UniRef100_T2ESU5 PTL n=1 Tax=Brassica rapa subsp. chinensis RepID=T2ESU5_BRARC
19	44955284	4.6125e-07	6.33606	downstream	Daidzin.Beijing2017	Glyma.19G192300	Seed daidzein 7-6	UniRef100_T2ESU5 PTL n=1 Tax=Brassica rapa subsp. chinensis RepID=T2ESU5_BRARC
19	45075738	9.81995e-07	6.00789	intronic	Daidzin.Beijing2017	Glyma.19G192900	Seed daidzein 7-6	UniRef100_G7L5Z6 Pleiotropic drug resistance ABC transporter family protein n=1 Tax=Medicago truncatula RepID=G7L5Z6_MEDTR
19	45202768	1.3543e-07	6.86828	intronic	Daidzin.Beijing2017	Glyma.19G194500	Seed daidzein 10-4	UniRef100_G7L631 Abscisic acid insensitive n=1 Tax=Medicago truncatula RepID=G7L631_MEDTR
19	45269964	1.56939e-07	6.80427	UTR3	Daidzin.Beijing2017	Glyma.19G195500	Seed daidzein 10-4	UniRef100_P49636 Ubiquitin-60S ribosomal protein L40 n=1 Tax=Nicotia sylvestris RepID=RL40_NICSY
19	45355592	3.24572e-07	6.48869	intergenic	Daidzin.Beijing2017	Glyma.19G196400(dist=1154),Glyma.19G196500(dist=8189)	Seed daidzein 10-4
19	45526949	7.34396e-08	7.13407	intergenic	Daidzin.Beijing2017	Glyma.19G197900(dist=2850),Glyma.19G198000(dist=2044)	Seed daidzein 10-4
19	47783526	5.14525e-07	6.28859	intergenic	Daidzin.Beijing2017	Glyma.19G226000(dist=2848),Glyma.19G226100(dist=4343)	Seed genistein 10-6
19	48083697	5.39334e-07	6.26814	upstream	Daidzin.Beijing2017	Glyma.19G230000	Seed genistein 10-6	UniRef100_G7KWH7 D polymerase III polC-type n=2 Tax=Medicago truncatula RepID=G7KWH7_MEDTR
19	48089646	9.21188e-07	6.03565	intergenic	Daidzin.Beijing2017	Glyma.19G230000(dist=1903),Glyma.19G230100(dist=4085)	Seed genistein 10-6
19	48192969	1.84466e-08	7.73408	intergenic	Daidzin.Beijing2017	Glyma.19G231200(dist=4711),Glyma.19G231300(dist=4930)	Seed genistein 10-6
19	48192986	2.18937e-08	7.65968	intergenic	Daidzin.Beijing2017	Glyma.19G231200(dist=4728),Glyma.19G231300(dist=4913)	Seed genistein 10-6
19	48205869	5.60238e-08	7.25163	upstream;downstream	Daidzin.Beijing2017	Glyma.19G231500;Glyma.19G231400	Seed genistein 10-6	UniRef100_I1NBU9 Pectinesterase n=1 Tax=Glycine max RepID=I1NBU9_SOYBN
19	50487536	6.94347e-07	6.15842	intergenic	Daidzin.Beijing2017	Glyma.19G261600(dist=1014),Glyma.19G261700(dist=11291)	Seed daidzein 8-2
20	795842	1.97961e-12	11.7034	intronic	Daidzin.Beijing2017	Glyma.20G008900		UniRef100_Q9LJ64 Pollen-specific leucine-rich repeat extensin-like protein 1 n=1 Tax=Arabidopsis thalia RepID=PLRX1_ARATH
20	978825	2.61835e-09	8.58197	intronic	Daidzin.Beijing2017	Glyma.20G011700		UniRef100_D9ZJ78 MYBR domain class transcription factor n=1 Tax=Malus domestica RepID=D9ZJ78_MALDO
20	2130872	9.18136e-07	6.03709	upstream	Daidzin.Beijing2017	Glyma.20G020600,Glyma.20G020700		UniRef100_A2Q293 Cytochrome c, monohaem n=1 Tax=Medicago truncatula RepID=A2Q293_MEDTR
20	2143655	3.33865e-09	8.47643	intronic	Daidzin.Beijing2017	Glyma.20G020900		UniRef100_A2Q295 Galactose-binding like n=1 Tax=Medicago truncatula RepID=A2Q295_MEDTR
20	2144167	5.37309e-07	6.26978	upstream	Daidzin.Beijing2017	Glyma.20G020900		UniRef100_A2Q295 Galactose-binding like n=1 Tax=Medicago truncatula RepID=A2Q295_MEDTR
20	2145952	6.87966e-08	7.16243	downstream	Daidzin.Beijing2017	Glyma.20G021000		UniRef100_A2Q295 Galactose-binding like n=1 Tax=Medicago truncatula RepID=A2Q295_MEDTR
20	2145959	6.79032e-07	6.16811	downstream	Daidzin.Beijing2017	Glyma.20G021000		UniRef100_A2Q295 Galactose-binding like n=1 Tax=Medicago truncatula RepID=A2Q295_MEDTR
20	2148039	1.2561e-08	7.90098	intronic	Daidzin.Beijing2017	Glyma.20G021000		UniRef100_A2Q295 Galactose-binding like n=1 Tax=Medicago truncatula RepID=A2Q295_MEDTR
20	2148047	2.24393e-07	6.64899	intronic	Daidzin.Beijing2017	Glyma.20G021000		UniRef100_A2Q295 Galactose-binding like n=1 Tax=Medicago truncatula RepID=A2Q295_MEDTR
20	2148115	2.40003e-07	6.61978	intronic	Daidzin.Beijing2017	Glyma.20G021000		UniRef100_A2Q295 Galactose-binding like n=1 Tax=Medicago truncatula RepID=A2Q295_MEDTR
20	2149616	2.47941e-08	7.60565	intronic	Daidzin.Beijing2017	Glyma.20G021000		UniRef100_A2Q295 Galactose-binding like n=1 Tax=Medicago truncatula RepID=A2Q295_MEDTR
20	2436851	4.73391e-07	6.32478	intergenic	Daidzin.Beijing2017	Glyma.20G022900(dist=10840),Glyma.20G023000(dist=3483)
20	2464401	5.25279e-07	6.27961	intergenic	Daidzin.Beijing2017	Glyma.20G023200(dist=1124),Glyma.20G023300(dist=10244)
20	2668049	9.90907e-07	6.00397	intronic	Daidzin.Beijing2017	Glyma.20G024500	Seed daidzein 3-2	UniRef100_G7JHL0 Glucosidase ii beta subunit n=1 Tax=Medicago truncatula RepID=G7JHL0_MEDTR
20	2677473	3.96897e-09	8.40132	nonsynonymous SNV	Daidzin.Beijing2017	Glyma.20G024700:Glyma.20G024700.1:exon2:c.A1928T:p.Q643L,	Seed daidzein 3-2	UniRef100_B9MWN4 Far-red impaired responsive family protein n=1 Tax=Populus trichocarpa RepID=B9MWN4_POPTR
20	5358275	1.1687e-07	6.9323	intergenic	Daidzin.Beijing2017	Glyma.20G036600(dist=4193),Glyma.20G036700(dist=44012)
20	5399874	5.59631e-07	6.2521	intergenic	Daidzin.Beijing2017	Glyma.20G036600(dist=45792),Glyma.20G036700(dist=2413)
20	6508223	8.51436e-09	8.06985	intergenic	Daidzin.Beijing2017	Glyma.20G039500(dist=82924),Glyma.20G039600(dist=155683)
20	8078275	1.53669e-08	7.81341	intergenic	Daidzin.Beijing2017	Glyma.20G044100(dist=16285),Glyma.20G044200(dist=29403)
20	8420441	8.09174e-07	6.09196	intergenic	Daidzin.Beijing2017	Glyma.20G045200(dist=4624),Glyma.20G045400(dist=4850)
20	8757264	6.4284e-07	6.1919	intergenic	Daidzin.Beijing2017	Glyma.20G046900(dist=11224),Glyma.20G047000(dist=15752)
20	8895658	2.18594e-09	8.66036	intronic	Daidzin.Beijing2017	Glyma.20G047400		UniRef100_M7Z9Z5 2,3-bisphosphoglycerate-independent phosphoglycerate mutase n=1 Tax=Triticum urartu RepID=M7Z9Z5_TRIUA
20	9893163	1.05635e-08	7.97619	intergenic	Daidzin.Beijing2017	Glyma.20G049200(dist=233390),Glyma.20G049300(dist=89760)
20	11089653	8.18664e-07	6.08689	intergenic	Daidzin.Beijing2017	Glyma.20G050800(dist=22133),Glyma.20G050900(dist=143667)
20	11191208	5.74687e-07	6.24057	intergenic	Daidzin.Beijing2017	Glyma.20G050800(dist=123688),Glyma.20G050900(dist=42112)
20	11255470	2.39891e-07	6.61999	intergenic	Daidzin.Beijing2017	Glyma.20G051000(dist=11483),Glyma.20G051100(dist=50791)
20	11256513	8.32315e-07	6.07971	intergenic	Daidzin.Beijing2017	Glyma.20G051000(dist=12526),Glyma.20G051100(dist=49748)
20	13785898	2.42405e-08	7.61546	intergenic	Daidzin.Beijing2017	Glyma.20G056100(dist=48891),Glyma.20G056200(dist=69485)
20	16534471	4.6775e-08	7.32999	intergenic	Daidzin.Beijing2017	Glyma.20G057300(dist=108411),Glyma.20G057400(dist=150063)
20	16994529	5.58171e-07	6.25323	intergenic	Daidzin.Beijing2017	Glyma.20G057800(dist=68057),Glyma.20G057900(dist=40355)
20	20571021	6.21154e-07	6.2068	intergenic	Daidzin.Beijing2017	Glyma.20G063200(dist=93671),Glyma.20G063300(dist=23901)
20	22270278	2.18655e-07	6.66024	intergenic	Daidzin.Beijing2017	Glyma.20G064500(dist=339365),Glyma.20G064600(dist=106099)
20	22270656	9.42897e-07	6.02554	intergenic	Daidzin.Beijing2017	Glyma.20G064500(dist=339743),Glyma.20G064600(dist=105721)
20	23027244	3.93337e-07	6.40524	intergenic	Daidzin.Beijing2017	Glyma.20G065100(dist=14561),Glyma.20G065200(dist=4917)
20	23379372	1.9831e-12	11.7027	intergenic	Daidzin.Beijing2017	Glyma.20G066000(dist=16249),Glyma.20G066100(dist=36284)
20	25035014	9.09619e-07	6.04114	upstream	Daidzin.Beijing2017	Glyma.20G070300		UniRef100_B0LK12 Zinc finger homeodomain protein 1 n=1 Tax=Saruma henryi RepID=B0LK12_SARHE
20	25582891	6.72945e-08	7.17202	intergenic	Daidzin.Beijing2017	Glyma.20G071900(dist=10027),Glyma.20G072000(dist=1101)	Seed daidzein 3-2
20	25582892	6.72945e-08	7.17202	intergenic	Daidzin.Beijing2017	Glyma.20G071900(dist=10028),Glyma.20G072000(dist=1100)	Seed daidzein 3-2
20	27757086	9.61817e-07	6.01691	intergenic	Daidzin.Beijing2017	Glyma.20G076600(dist=18821),Glyma.20G076700(dist=13624)	Seed daidzein 11-3
20	29532920	2.99831e-07	6.52312	intergenic	Daidzin.Beijing2017	Glyma.20G079300(dist=67717),Glyma.20G079400(dist=39850)	Seed daidzein 11-3
20	30873547	9.68508e-09	8.0139	intergenic	Daidzin.Beijing2017	Glyma.20G082100(dist=4398),Glyma.20G082200(dist=72196)	Seed daidzein 11-3
20	32250608	1.50177e-07	6.8234	intronic	Daidzin.Beijing2017	Glyma.20G086700	Seed daidzein 11-3	UniRef100_G7I611 Ubiquitin carboxyl-termil hydrolase n=1 Tax=Medicago truncatula RepID=G7I611_MEDTR
20	38238487	1.24512e-07	6.90479	intergenic	Daidzin.Beijing2017	Glyma.20G143700(dist=7926),Glyma.20G143800(dist=1569)	Seed daidzein 11-5
20	38239558	9.33644e-07	6.02982	upstream	Daidzin.Beijing2017	Glyma.20G143800	Seed daidzein 11-5	UniRef100_Q6EEW1 Cyclin T1 n=1 Tax=Medicago truncatula RepID=Q6EEW1_MEDTR
20	43257334	5.87496e-12	11.231	intronic	Daidzin.Beijing2017	Glyma.20G193800	Seed genistein 6-2	UniRef100_F4J3S1 Shugoshin C terminus n=1 Tax=Arabidopsis thalia RepID=F4J3S1_ARATH
20	43291883	6.57232e-14	13.1823	downstream	Daidzin.Beijing2017	Glyma.20G194100	Seed genistein 6-2	UniRef100_G7I413 Exocyst complex component EXO70 n=1 Tax=Medicago truncatula RepID=G7I413_MEDTR
20	43618418	1.32938e-12	11.8764	intronic	Daidzin.Beijing2017	Glyma.20G198400	Seed genistein 6-2	UniRef100_F4JSH5 Helicase SRS2-like protein n=1 Tax=Arabidopsis thalia RepID=F4JSH5_ARATH
20	44067476	3.41203e-13	12.467	intergenic	Daidzin.Beijing2017	Glyma.20G203700(dist=5897),Glyma.20G203800(dist=5781)	Seed genistein 6-2
20	44163485	1.17538e-12	11.9298	downstream	Daidzin.Beijing2017	Glyma.20G204600	Seed genistein 6-2	UniRef100_G7I3X1 Thiol:disulfide interchange protein txlA-like protein n=1 Tax=Medicago truncatula RepID=G7I3X1_MEDTR
20	44488505	4.05833e-08	7.39165	intronic	Daidzin.Beijing2017	Glyma.20G208500	Seed genistein 6-2	UniRef100_G7I4V6 Serine/threonine protein phosphatase 2A regulatory subunit B' subunit alpha n=1 Tax=Medicago truncatula RepID=G7I4V6_MEDTR
20	44589003	4.00886e-08	7.39698	intergenic	Daidzin.Beijing2017	Glyma.20G209700(dist=3954),Glyma.20G209800(dist=7841)	Seed genistein 6-2
20	44726622	2.51877e-08	7.59881	intergenic	Daidzin.Beijing2017	Glyma.20G210700(dist=4081),Glyma.20G210800(dist=3513)
20	46054766	6.99014e-08	7.15551	intergenic	Daidzin.Beijing2017	Glyma.20G226400(dist=14628),Glyma.20G226500(dist=3645)
20	46133617	3.92828e-07	6.4058	intronic	Daidzin.Beijing2017	Glyma.20G227000		UniRef100_F4J3N2 FtsH extracellular protease family protein n=1 Tax=Arabidopsis thalia RepID=F4J3N2_ARATH
20	46472144	3.671e-08	7.43522	intergenic	Daidzin.Beijing2017	Glyma.20G230800(dist=3334),Glyma.20G230900(dist=8495)
20	46651812	9.43105e-09	8.02544	UTR3	Daidzin.Beijing2017	Glyma.20G233700		UniRef100_I1NIY9 Mitochondrial Rho GTPase n=1 Tax=Glycine max RepID=I1NIY9_SOYBN
1	2945513	1.30057e-10	9.88587	intergenic	Daidzin.Hainan2017	Glyma.01G028200(dist=7092),Glyma.01G028300(dist=3095)
1	3473137	6.47011e-11	10.1891	intergenic	Daidzin.Hainan2017	Glyma.01G033100(dist=1639),Glyma.01G033200(dist=14178)
1	3473142	7.65873e-14	13.1158	intergenic	Daidzin.Hainan2017	Glyma.01G033100(dist=1644),Glyma.01G033200(dist=14173)
1	3473243	2.0141e-15	14.6959	intergenic	Daidzin.Hainan2017	Glyma.01G033100(dist=1745),Glyma.01G033200(dist=14072)
1	15617354	2.03154e-07	6.69217	intergenic	Daidzin.Hainan2017	Glyma.01G074600(dist=27786),Glyma.01G074700(dist=902587)
1	40728585	8.55459e-07	6.0678	intergenic	Daidzin.Hainan2017	Glyma.01G118100(dist=28090),Glyma.01G118200(dist=3142)
1	42729307	9.73579e-07	6.01163	intergenic	Daidzin.Hainan2017	Glyma.01G123500(dist=171033),Glyma.01G123600(dist=5127)
1	43340565	2.3292e-07	6.63279	intergenic	Daidzin.Hainan2017	Glyma.01G125300(dist=20576),Glyma.01G125400(dist=53666)
1	47295338	6.03063e-08	7.21964	intergenic	Daidzin.Hainan2017	Glyma.01G141500(dist=6577),Glyma.01G141600(dist=14225)
1	52013094	9.7863e-07	6.00938	synonymous SNV	Daidzin.Hainan2017	Glyma.01G184700:Glyma.01G184700.1:exon3:c.C3024T:p.G1008G,		UniRef100_G7ZY38 Transmembrane protein 131-like protein n=2 Tax=Medicago truncatula RepID=G7ZY38_MEDTR
1	52102864	2.85156e-07	6.54492	intergenic	Daidzin.Hainan2017	Glyma.01G185500(dist=7419),Glyma.01G185600(dist=2895)
1	52209966	5.81459e-08	7.23548	downstream	Daidzin.Hainan2017	Glyma.01G186800		UniRef100_Q9FHA6 Protein RALF-like 34 n=1 Tax=Arabidopsis thalia RepID=RLF34_ARATH
2	1005323	5.3327e-07	6.27305	intergenic	Daidzin.Hainan2017	Glyma.02G010500(dist=4624),Glyma.02G010600(dist=1619)
2	39857309	5.70958e-07	6.2434	intergenic	Daidzin.Hainan2017	Glyma.02G212500(dist=2395),Glyma.02G212600(dist=19185)	Seed genistein 7-3
3	12821057	3.11587e-11	10.5064	intergenic	Daidzin.Hainan2017	Glyma.03G066200(dist=95673),Glyma.03G066300(dist=35747)
3	12890358	9.24107e-07	6.03428	intergenic	Daidzin.Hainan2017	Glyma.03G066400(dist=15473),Glyma.03G066500(dist=240647)
3	22548862	8.94057e-07	6.04863	intergenic	Daidzin.Hainan2017	Glyma.03G081900(dist=112305),Glyma.03G082100(dist=97165)
3	30667853	3.06904e-07	6.513	intergenic	Daidzin.Hainan2017	Glyma.03G107000(dist=10887),Glyma.03G107100(dist=7070)
4	40638628	1.36667e-07	6.86434	intergenic	Daidzin.Hainan2017	Glyma.04G163600(dist=42010),Glyma.04G163700(dist=67618)	Seed daidzein 6-1
4	40638828	2.02874e-20	19.6928	intergenic	Daidzin.Hainan2017	Glyma.04G163600(dist=42210),Glyma.04G163700(dist=67418)	Seed daidzein 6-1
4	40640712	7.66835e-08	7.1153	intergenic	Daidzin.Hainan2017	Glyma.04G163600(dist=44094),Glyma.04G163700(dist=65534)	Seed daidzein 6-1
5	8781574	9.36925e-07	6.02829	intergenic	Daidzin.Hainan2017	Glyma.05G074400(dist=2895),Glyma.05G074500(dist=61744)
5	11184042	2.69708e-08	7.56911	intergenic	Daidzin.Hainan2017	Glyma.05G079600(dist=3783),Glyma.05G079700(dist=123036)
5	11204862	1.29602e-07	6.88739	intergenic	Daidzin.Hainan2017	Glyma.05G079600(dist=24603),Glyma.05G079700(dist=102216)
5	13709149	3.42067e-07	6.46589	intergenic	Daidzin.Hainan2017	Glyma.05G083500(dist=47683),Glyma.05G083600(dist=171748)
5	15344888	8.17395e-08	7.08757	intergenic	Daidzin.Hainan2017	Glyma.05G084900(dist=71564),Glyma.05G085000(dist=43199)	Seed daidzein 13-12
5	22516099	3.63996e-08	7.4389	intergenic	Daidzin.Hainan2017	Glyma.05G092400(dist=212753),Glyma.05G092500(dist=150324)	Seed daidzein 13-12
5	41779021	9.51172e-07	6.02174	UTR5	Daidzin.Hainan2017	Glyma.05G242900	Seed daidzein 4-2	UniRef100_Q9LV22 Genomic D, chromosome 3, P1 clone: MRC8 n=1 Tax=Arabidopsis thalia RepID=Q9LV22_ARATH
5	41795101	9.49375e-08	7.02256	intronic	Daidzin.Hainan2017	Glyma.05G243300	Seed daidzein 4-2
5	41811475	8.68056e-07	6.06145	intergenic	Daidzin.Hainan2017	Glyma.05G243400(dist=2046),Glyma.05G243500(dist=2514)	Seed daidzein 4-2
5	41848330	4.39936e-07	6.35661	intergenic	Daidzin.Hainan2017	Glyma.05G243900(dist=2655),Glyma.05G244000(dist=1292)	Seed daidzein 4-2
5	41850435	1.48978e-07	6.82688	upstream	Daidzin.Hainan2017	Glyma.05G244000	Seed daidzein 4-2
5	41850911	6.00485e-08	7.2215	intergenic	Daidzin.Hainan2017	Glyma.05G244000(dist=1128),Glyma.05G244100(dist=1952)	Seed daidzein 4-2
5	41851835	3.07305e-07	6.51243	intergenic	Daidzin.Hainan2017	Glyma.05G244000(dist=2052),Glyma.05G244100(dist=1028)	Seed daidzein 4-2
5	41851842	2.69469e-07	6.56949	intergenic	Daidzin.Hainan2017	Glyma.05G244000(dist=2059),Glyma.05G244100(dist=1021)	Seed daidzein 4-2
5	41851865	9.37256e-09	8.02814	downstream	Daidzin.Hainan2017	Glyma.05G244100	Seed daidzein 4-2	UniRef100_E3NYP7 Mother of flowering locus T-like protein n=2 Tax=Glycine max RepID=E3NYP7_SOYBN
5	41852208	1.38192e-08	7.85952	downstream	Daidzin.Hainan2017	Glyma.05G244100	Seed daidzein 4-2	UniRef100_E3NYP7 Mother of flowering locus T-like protein n=2 Tax=Glycine max RepID=E3NYP7_SOYBN
5	41852528	7.17595e-07	6.14412	downstream	Daidzin.Hainan2017	Glyma.05G244100	Seed daidzein 4-2	UniRef100_E3NYP7 Mother of flowering locus T-like protein n=2 Tax=Glycine max RepID=E3NYP7_SOYBN
5	41853015	4.16121e-07	6.38078	UTR3	Daidzin.Hainan2017	Glyma.05G244100	Seed daidzein 4-2	UniRef100_E3NYP7 Mother of flowering locus T-like protein n=2 Tax=Glycine max RepID=E3NYP7_SOYBN
5	41853022	7.97899e-08	7.09805	UTR3	Daidzin.Hainan2017	Glyma.05G244100	Seed daidzein 4-2	UniRef100_E3NYP7 Mother of flowering locus T-like protein n=2 Tax=Glycine max RepID=E3NYP7_SOYBN
5	41853747	3.64875e-07	6.43786	intronic	Daidzin.Hainan2017	Glyma.05G244100	Seed daidzein 4-2	UniRef100_E3NYP7 Mother of flowering locus T-like protein n=2 Tax=Glycine max RepID=E3NYP7_SOYBN
5	41854227	2.96811e-08	7.52752	intronic	Daidzin.Hainan2017	Glyma.05G244100	Seed daidzein 4-2	UniRef100_E3NYP7 Mother of flowering locus T-like protein n=2 Tax=Glycine max RepID=E3NYP7_SOYBN
5	41854377	7.76911e-07	6.10963	intronic	Daidzin.Hainan2017	Glyma.05G244100	Seed daidzein 4-2	UniRef100_E3NYP7 Mother of flowering locus T-like protein n=2 Tax=Glycine max RepID=E3NYP7_SOYBN
5	41854669	3.468e-07	6.45992	intronic	Daidzin.Hainan2017	Glyma.05G244100	Seed daidzein 4-2	UniRef100_E3NYP7 Mother of flowering locus T-like protein n=2 Tax=Glycine max RepID=E3NYP7_SOYBN
5	41854717	5.45811e-07	6.26296	synonymous SNV	Daidzin.Hainan2017	Glyma.05G244100:Glyma.05G244100.1:exon1:c.T207C:p.P69P,	Seed daidzein 4-2	UniRef100_E3NYP7 Mother of flowering locus T-like protein n=2 Tax=Glycine max RepID=E3NYP7_SOYBN
5	41854786	3.06244e-07	6.51393	synonymous SNV	Daidzin.Hainan2017	Glyma.05G244100:Glyma.05G244100.1:exon1:c.C138T:p.S46S,	Seed daidzein 4-2	UniRef100_E3NYP7 Mother of flowering locus T-like protein n=2 Tax=Glycine max RepID=E3NYP7_SOYBN
5	41854798	5.15007e-08	7.28819	synonymous SNV	Daidzin.Hainan2017	Glyma.05G244100:Glyma.05G244100.1:exon1:c.A126T:p.S42S,	Seed daidzein 4-2	UniRef100_E3NYP7 Mother of flowering locus T-like protein n=2 Tax=Glycine max RepID=E3NYP7_SOYBN
5	41855235	6.99188e-08	7.15541	upstream	Daidzin.Hainan2017	Glyma.05G244100	Seed daidzein 4-2	UniRef100_E3NYP7 Mother of flowering locus T-like protein n=2 Tax=Glycine max RepID=E3NYP7_SOYBN
5	41855313	5.25562e-07	6.27938	upstream	Daidzin.Hainan2017	Glyma.05G244100	Seed daidzein 4-2	UniRef100_E3NYP7 Mother of flowering locus T-like protein n=2 Tax=Glycine max RepID=E3NYP7_SOYBN
5	41855545	2.48284e-07	6.60505	upstream	Daidzin.Hainan2017	Glyma.05G244100	Seed daidzein 4-2	UniRef100_E3NYP7 Mother of flowering locus T-like protein n=2 Tax=Glycine max RepID=E3NYP7_SOYBN
5	41856726	5.71274e-09	8.24316	intergenic	Daidzin.Hainan2017	Glyma.05G244100(dist=1765),Glyma.05G244200(dist=7685)	Seed daidzein 4-2
5	41856733	1.1319e-08	7.94619	intergenic	Daidzin.Hainan2017	Glyma.05G244100(dist=1772),Glyma.05G244200(dist=7678)	Seed daidzein 4-2
5	41856739	2.58035e-09	8.58832	intergenic	Daidzin.Hainan2017	Glyma.05G244100(dist=1778),Glyma.05G244200(dist=7672)	Seed daidzein 4-2
5	41856774	1.45449e-10	9.83729	intergenic	Daidzin.Hainan2017	Glyma.05G244100(dist=1813),Glyma.05G244200(dist=7637)	Seed daidzein 4-2
5	41856783	5.33068e-10	9.27322	intergenic	Daidzin.Hainan2017	Glyma.05G244100(dist=1822),Glyma.05G244200(dist=7628)	Seed daidzein 4-2
5	41856789	5.28236e-10	9.27717	intergenic	Daidzin.Hainan2017	Glyma.05G244100(dist=1828),Glyma.05G244200(dist=7622)	Seed daidzein 4-2
5	41856792	1.85595e-09	8.73143	intergenic	Daidzin.Hainan2017	Glyma.05G244100(dist=1831),Glyma.05G244200(dist=7619)	Seed daidzein 4-2
5	41856820	1.02271e-07	6.99025	intergenic	Daidzin.Hainan2017	Glyma.05G244100(dist=1859),Glyma.05G244200(dist=7591)	Seed daidzein 4-2
5	41856871	9.66296e-07	6.01489	intergenic	Daidzin.Hainan2017	Glyma.05G244100(dist=1910),Glyma.05G244200(dist=7540)	Seed daidzein 4-2
5	41857097	5.3715e-07	6.2699	intergenic	Daidzin.Hainan2017	Glyma.05G244100(dist=2136),Glyma.05G244200(dist=7314)	Seed daidzein 4-2
5	41857889	2.77281e-08	7.55708	intergenic	Daidzin.Hainan2017	Glyma.05G244100(dist=2928),Glyma.05G244200(dist=6522)	Seed daidzein 4-2
5	41859809	2.99391e-07	6.52376	intergenic	Daidzin.Hainan2017	Glyma.05G244100(dist=4848),Glyma.05G244200(dist=4602)	Seed daidzein 4-2
5	41859884	6.95088e-07	6.15796	intergenic	Daidzin.Hainan2017	Glyma.05G244100(dist=4923),Glyma.05G244200(dist=4527)	Seed daidzein 4-2
5	41862704	9.75586e-08	7.01073	intergenic	Daidzin.Hainan2017	Glyma.05G244100(dist=7743),Glyma.05G244200(dist=1707)	Seed daidzein 4-2
5	41872802	3.91752e-07	6.40699	intergenic	Daidzin.Hainan2017	Glyma.05G244200(dist=5418),Glyma.05G244300(dist=3497)	Seed daidzein 4-2
5	41878123	7.167e-07	6.14466	intronic	Daidzin.Hainan2017	Glyma.05G244300	Seed daidzein 4-2	UniRef100_G7LDB1 Pentatricopeptide repeat-containing protein n=2 Tax=Medicago truncatula RepID=G7LDB1_MEDTR
5	41899561	8.08583e-07	6.09228	upstream	Daidzin.Hainan2017	Glyma.05G244800	Seed daidzein 4-2	UniRef100_G7LDC1 Golgin candidate n=2 Tax=Medicago truncatula RepID=G7LDC1_MEDTR
5	41914074	8.89037e-07	6.05108	intronic	Daidzin.Hainan2017	Glyma.05G245000	Seed daidzein 4-2	UniRef100_Q9LM31 T10O22.15 n=1 Tax=Arabidopsis thalia RepID=Q9LM31_ARATH
5	41940477	1.55634e-07	6.80789	upstream	Daidzin.Hainan2017	Glyma.05G245400	Seed daidzein 4-2	UniRef100_Q0GPJ3 BZIP transcription factor bZIP86 (Fragment) n=1 Tax=Glycine max RepID=Q0GPJ3_SOYBN
6	1904667	3.0876e-07	6.51038	intergenic	Daidzin.Hainan2017	Glyma.06G025200(dist=13606),Glyma.06G025300(dist=16068)	Seed daidzein 10-1
6	17170672	1.05778e-07	6.97561	intergenic	Daidzin.Hainan2017	Glyma.06G193500(dist=4791),Glyma.06G193600(dist=53788)	Seed glycitein 10-1
6	19455141	3.73331e-07	6.42791	intergenic	Daidzin.Hainan2017	Glyma.06G205500(dist=9559),Glyma.06G205600(dist=4574)	Seed daidzein 5-2
6	23295333	3.57976e-07	6.44615	intergenic	Daidzin.Hainan2017	Glyma.06G217800(dist=89412),Glyma.06G217900(dist=13796)	Seed daidzein 5-2
6	25191387	8.62732e-09	8.06412	intergenic	Daidzin.Hainan2017	Glyma.06G219900(dist=25231),Glyma.06G220000(dist=92068)	Seed daidzein 5-2
6	27328532	1.93407e-10	9.71353	intergenic	Daidzin.Hainan2017	Glyma.06G221200(dist=166208),Glyma.06G221300(dist=134389)	Seed daidzein 5-2
6	27543873	7.80599e-07	6.10757	intergenic	Daidzin.Hainan2017	Glyma.06G221500(dist=14657),Glyma.06G221600(dist=399488)	Seed daidzein 5-2
6	29126674	6.36846e-07	6.19597	intergenic	Daidzin.Hainan2017	Glyma.06G222700(dist=6270),Glyma.06G222800(dist=92314)	Seed daidzein 5-2
6	29379889	2.75925e-07	6.55921	intergenic	Daidzin.Hainan2017	Glyma.06G223000(dist=74972),Glyma.06G223100(dist=27596)	Seed daidzein 5-2
6	29919203	6.03093e-09	8.21962	intergenic	Daidzin.Hainan2017	Glyma.06G223900(dist=101500),Glyma.06G224000(dist=9127)	Seed daidzein 10-1
6	29919205	5.44246e-09	8.26421	intergenic	Daidzin.Hainan2017	Glyma.06G223900(dist=101502),Glyma.06G224000(dist=9125)	Seed daidzein 10-1
6	34971166	4.60819e-07	6.33647	intergenic	Daidzin.Hainan2017	Glyma.06G229400(dist=1861),Glyma.06G229500(dist=2470)	Seed daidzein 10-1
6	36054505	5.79984e-08	7.23658	intergenic	Daidzin.Hainan2017	Glyma.06G230900(dist=5188),Glyma.06G231000(dist=6384)	Seed daidzein 10-1
6	36247753	2.72406e-07	6.56478	intergenic	Daidzin.Hainan2017	Glyma.06G231500(dist=11075),Glyma.06G231600(dist=14669)	Seed daidzein 10-1
6	36875945	7.67558e-10	9.11489	intergenic	Daidzin.Hainan2017	Glyma.06G232700(dist=45875),Glyma.06G232800(dist=59461)	Seed daidzein 10-1
6	38249171	8.46665e-07	6.07229	intergenic	Daidzin.Hainan2017	Glyma.06G235900(dist=4883),Glyma.06G236000(dist=109573)	Seed daidzein 10-1
6	39295072	1.70528e-07	6.7682	intergenic	Daidzin.Hainan2017	Glyma.06G239300(dist=10908),Glyma.06G239400(dist=68941)	Seed daidzein 10-1
6	40467045	1.22111e-09	8.91325	intergenic	Daidzin.Hainan2017	Glyma.06G243200(dist=27974),Glyma.06G243300(dist=21756)	Seed genistein 3-2
6	40506520	4.62452e-09	8.33493	downstream	Daidzin.Hainan2017	Glyma.06G243400	Seed genistein 3-2	UniRef100_G7I6C5 Pleiotropic drug resistance ABC transporter family protein n=1 Tax=Medicago truncatula RepID=G7I6C5_MEDTR
7	2065318	1.387e-07	6.85792	intergenic	Daidzin.Hainan2017	Glyma.07G026400(dist=2569),Glyma.07G026500(dist=6614)	Seed daidzein 2-3
7	15006668	4.81139e-07	6.31773	intergenic	Daidzin.Hainan2017	Glyma.07G125600(dist=3429),Glyma.07G125700(dist=7986)	Seed daidzein 2-4
7	17116843	9.88813e-08	7.00489	intergenic	Daidzin.Hainan2017	Glyma.07G143700(dist=4416),Glyma.07G143800(dist=10347)	Seed daidzein 2-4
7	17573594	6.10884e-08	7.21404	intergenic	Daidzin.Hainan2017	Glyma.07G146700(dist=29277),Glyma.07G146800(dist=14440)	Seed daidzein 2-4
7	38442548	1.76571e-07	6.75308	upstream	Daidzin.Hainan2017	Glyma.07G212700	Seed daidzein 2-4	UniRef100_G7JL85 Abscisic acid 8'-hydroxylase n=1 Tax=Medicago truncatula RepID=G7JL85_MEDTR
7	40804719	9.19039e-07	6.03667	intergenic	Daidzin.Hainan2017	Glyma.07G228600(dist=55748),Glyma.07G228700(dist=9558)	Seed daidzein 2-4
7	40804922	7.62299e-08	7.11787	intergenic	Daidzin.Hainan2017	Glyma.07G228600(dist=55951),Glyma.07G228700(dist=9355)	Seed daidzein 2-4
7	40804927	3.28058e-08	7.48405	intergenic	Daidzin.Hainan2017	Glyma.07G228600(dist=55956),Glyma.07G228700(dist=9350)	Seed daidzein 2-4
7	42571944	7.89087e-07	6.10288	intronic	Daidzin.Hainan2017	Glyma.07G246800	Seed daidzein 2-4	UniRef100_G7JLI3 Kinesin-like protein KIF2A n=1 Tax=Medicago truncatula RepID=G7JLI3_MEDTR
7	44380951	9.02345e-09	8.04463	intergenic	Daidzin.Hainan2017	Glyma.07G271200(dist=1152),Glyma.07G271300(dist=2929)	Seed daidzein 2-4
7	44475027	1.28348e-07	6.89161	intergenic	Daidzin.Hainan2017	Glyma.07G272600(dist=2498),Glyma.07G272700(dist=9015)	Seed daidzein 2-4
7	44578999	9.65244e-07	6.01536	intergenic	Daidzin.Hainan2017	Glyma.07G273900(dist=2881),Glyma.07G274000(dist=4651)	Seed daidzein 2-4
8	35700272	7.25068e-07	6.13962	intergenic	Daidzin.Hainan2017	Glyma.08G272500(dist=6428),Glyma.08G272600(dist=11218)	Seed daidzein 7-2
8	45738118	1.66202e-07	6.77936	intergenic	Daidzin.Hainan2017	Glyma.08G341500(dist=1924),Glyma.08G341600(dist=1449)	Seed daidzein 7-2
8	45803748	9.54077e-08	7.02042	intergenic	Daidzin.Hainan2017	Glyma.08G342500(dist=3314),Glyma.08G342600(dist=8703)	Seed daidzein 7-2
9	13605661	7.49783e-08	7.12506	intergenic	Daidzin.Hainan2017	Glyma.09G095200(dist=50821),Glyma.09G095300(dist=135411)	Seed daidzein 13-3
9	13745318	6.22392e-08	7.20594	intergenic	Daidzin.Hainan2017	Glyma.09G095300(dist=3052),Glyma.09G095400(dist=486786)	Seed daidzein 13-3
9	13911902	1.09007e-07	6.96254	intergenic	Daidzin.Hainan2017	Glyma.09G095300(dist=169636),Glyma.09G095400(dist=320202)	Seed daidzein 13-3
9	13929283	1.32947e-08	7.87632	intergenic	Daidzin.Hainan2017	Glyma.09G095300(dist=187017),Glyma.09G095400(dist=302821)	Seed daidzein 13-3
9	13995431	2.07113e-08	7.68379	intergenic	Daidzin.Hainan2017	Glyma.09G095300(dist=253165),Glyma.09G095400(dist=236673)	Seed daidzein 13-3
9	14128421	8.28646e-07	6.08163	intergenic	Daidzin.Hainan2017	Glyma.09G095300(dist=386155),Glyma.09G095400(dist=103683)	Seed daidzein 13-3
9	42575211	3.03688e-08	7.51757	downstream	Daidzin.Hainan2017	Glyma.09G201500	Seed daidzein 4-3	UniRef100_A9YWS2 Lectin n=1 Tax=Medicago truncatula RepID=A9YWS2_MEDTR
9	42660498	3.4841e-07	6.45791	intronic	Daidzin.Hainan2017	Glyma.09G202500	Seed daidzein 4-3	UniRef100_Q656E2 Endoribonuclease E-like protein n=1 Tax=Oryza sativa subsp. japonica RepID=Q656E2_ORYSJ
10	42729321	4.57946e-07	6.33919	intergenic	Daidzin.Hainan2017	Glyma.10G195600(dist=2299),Glyma.10G195700(dist=1912)	Seed genistein 11-7
10	47236203	8.2431e-07	6.08391	upstream	Daidzin.Hainan2017	Glyma.10G244000	Seed genistein 11-7	UniRef100_B9HKA5 Heat Stress Transcription Factor family protein n=1 Tax=Populus trichocarpa RepID=B9HKA5_POPTR
11	5355644	5.80369e-07	6.2363	downstream	Daidzin.Hainan2017	Glyma.11G071700	Seed glycitein 4-2	UniRef100_G7KF10 Cell division protease ftsH-like protein n=1 Tax=Medicago truncatula RepID=G7KF10_MEDTR
11	5772119	1.01797e-08	7.99227	intronic	Daidzin.Hainan2017	Glyma.11G077000	Seed glycitein 4-2	UniRef100_B9MXG3 FAT domain-containing family protein n=1 Tax=Populus trichocarpa RepID=B9MXG3_POPTR
11	11529538	2.87475e-07	6.5414	intergenic	Daidzin.Hainan2017	Glyma.11G149000(dist=10191),Glyma.11G149100(dist=34792)	Seed isoflavone 11-16
11	11529542	6.37184e-08	7.19574	intergenic	Daidzin.Hainan2017	Glyma.11G149000(dist=10195),Glyma.11G149100(dist=34788)	Seed isoflavone 11-16
11	11529543	4.01818e-08	7.39597	intergenic	Daidzin.Hainan2017	Glyma.11G149000(dist=10196),Glyma.11G149100(dist=34787)	Seed isoflavone 11-16
11	21854293	4.6273e-07	6.33467	intergenic	Daidzin.Hainan2017	Glyma.11G176800(dist=12519),Glyma.11G176900(dist=8580)	Seed glycitein 4-3
11	30605800	1.41838e-07	6.84821	intergenic	Daidzin.Hainan2017	Glyma.11G213100(dist=4436),Glyma.11G213200(dist=19612)	Seed daidzein 5-3
12	8665811	2.71494e-07	6.56624	upstream	Daidzin.Hainan2017	Glyma.12G099800	Seed isoflavone 11-8	UniRef100_G7IC37 DUF246 domain-containing protein n=2 Tax=Medicago truncatula RepID=G7IC37_MEDTR
12	9654255	5.20994e-07	6.28317	intergenic	Daidzin.Hainan2017	Glyma.12G105600(dist=16387),Glyma.12G105700(dist=1250)
12	9664959	6.4722e-07	6.18895	intergenic	Daidzin.Hainan2017	Glyma.12G105800(dist=2387),Glyma.12G105900(dist=8118)
12	9664960	1.10407e-07	6.957	intergenic	Daidzin.Hainan2017	Glyma.12G105800(dist=2388),Glyma.12G105900(dist=8117)
12	9664996	1.05161e-08	7.97815	intergenic	Daidzin.Hainan2017	Glyma.12G105800(dist=2424),Glyma.12G105900(dist=8081)
12	9665030	1.92983e-08	7.71448	intergenic	Daidzin.Hainan2017	Glyma.12G105800(dist=2458),Glyma.12G105900(dist=8047)
12	9793373	2.51861e-07	6.59884	intergenic	Daidzin.Hainan2017	Glyma.12G106800(dist=3700),Glyma.12G106900(dist=2676)
12	10796915	4.67993e-07	6.32976	intergenic	Daidzin.Hainan2017	Glyma.12G111500(dist=23457),Glyma.12G111600(dist=2881)
12	23229024	3.02978e-07	6.51859	intergenic	Daidzin.Hainan2017	Glyma.12G152600(dist=133069),Glyma.12G152700(dist=60064)	Seed genistein 11-5
12	24446794	3.98228e-07	6.39987	intergenic	Daidzin.Hainan2017	Glyma.12G155600(dist=116127),Glyma.12G155700(dist=29086)	Seed daidzein 13-13
12	34426005	4.50756e-07	6.34606	intergenic	Daidzin.Hainan2017	Glyma.12G183300(dist=9935),Glyma.12G183400(dist=1491)	Seed daidzein 13-13
13	35754395	1.23745e-07	6.90747	intergenic	Daidzin.Hainan2017	Glyma.13G249800(dist=11990),Glyma.13G249900(dist=4259)	Seed daidzein 11-4
13	37751114	7.84696e-07	6.1053	intronic	Daidzin.Hainan2017	Glyma.13G276000	Seed daidzein 2-6	UniRef100_I1M369 Probable bifunctiol methylthioribulose-1-phosphate dehydratase/enolase-phosphatase E1 n=1 Tax=Glycine max RepID=I1M369_SOYBN
13	37756082	6.59225e-07	6.18097	downstream	Daidzin.Hainan2017	Glyma.13G276100	Seed daidzein 2-6	UniRef100_Q9FZA1 F3H9.7 protein n=3 Tax=Arabidopsis thalia RepID=Q9FZA1_ARATH
13	37757704	2.87294e-08	7.54167	UTR3	Daidzin.Hainan2017	Glyma.13G276100	Seed daidzein 2-6	UniRef100_Q9FZA1 F3H9.7 protein n=3 Tax=Arabidopsis thalia RepID=Q9FZA1_ARATH
13	38005481	5.8803e-10	9.2306	intergenic	Daidzin.Hainan2017	Glyma.13G278900(dist=3917),Glyma.13G279000(dist=1420)	Seed daidzein 2-6
13	39735052	8.76229e-07	6.05738	downstream	Daidzin.Hainan2017	Glyma.13G299100	Seed isoflavone 11-9	UniRef100_Q9LR63 F21B7.22 n=1 Tax=Arabidopsis thalia RepID=Q9LR63_ARATH
13	39735318	2.24274e-07	6.64922	downstream	Daidzin.Hainan2017	Glyma.13G299100	Seed isoflavone 11-9	UniRef100_Q9LR63 F21B7.22 n=1 Tax=Arabidopsis thalia RepID=Q9LR63_ARATH
13	39775549	7.30497e-07	6.13638	intronic	Daidzin.Hainan2017	Glyma.13G299600	Seed isoflavone 11-9	UniRef100_F4JI90 Peroxisomal membrane (Mpv17/PMP22) family protein n=2 Tax=Arabidopsis thalia RepID=F4JI90_ARATH
13	39989431	5.92966e-07	6.22697	intergenic	Daidzin.Hainan2017	Glyma.13G302900(dist=4708),Glyma.13G303000(dist=6454)	Seed isoflavone 11-9
13	44253797	1.94572e-08	7.71092	intergenic	Daidzin.Hainan2017	Glyma.13G354100(dist=6797),Glyma.13G354200(dist=5745)
13	44296253	3.02223e-10	9.51967	intronic	Daidzin.Hainan2017	Glyma.13G354600		UniRef100_G7IHZ6 MMS19 nucleotide excision repair protein-like protein n=1 Tax=Medicago truncatula RepID=G7IHZ6_MEDTR
14	4888230	7.15668e-07	6.14529	intergenic	Daidzin.Hainan2017	Glyma.14G060300(dist=5169),Glyma.14G060400(dist=12994)
14	7897891	2.9757e-07	6.52641	downstream	Daidzin.Hainan2017	Glyma.14G087900		UniRef100_Q94AI1 QWRF motif-containing protein 2 n=1 Tax=Arabidopsis thalia RepID=QWRF2_ARATH
14	8136189	7.12467e-07	6.14724	downstream	Daidzin.Hainan2017	Glyma.14G089400		UniRef100_B9HES0 SWIM zinc finger family protein n=1 Tax=Populus trichocarpa RepID=B9HES0_POPTR
14	15820148	7.25004e-08	7.13966	intergenic	Daidzin.Hainan2017	Glyma.14G118200(dist=34031),Glyma.14G118300(dist=69617)
14	18079951	7.03584e-08	7.15268	intergenic	Daidzin.Hainan2017	Glyma.14G122900(dist=20927),Glyma.14G123000(dist=56967)	Seed daidzein 4-1
14	18563673	9.24123e-07	6.03427	intergenic	Daidzin.Hainan2017	Glyma.14G123600(dist=26160),Glyma.14G123700(dist=25444)	Seed daidzein 4-1
14	18876461	2.55534e-08	7.59255	synonymous SNV	Daidzin.Hainan2017	Glyma.14G124100:Glyma.14G124100.1:exon1:c.A6G:p.Q2Q,	Seed daidzein 4-1	UniRef100_Q6DW75 Digalactosyldiacylglycerol synthase 2, chloroplastic n=1 Tax=Glycine max RepID=DGDG2_SOYBN
14	20236112	2.64318e-07	6.57787	intergenic	Daidzin.Hainan2017	Glyma.14G126500(dist=7765),Glyma.14G126700(dist=49641)	Seed daidzein 4-1
14	20340314	7.08444e-07	6.14969	downstream	Daidzin.Hainan2017	Glyma.14G127100	Seed daidzein 4-1
14	25957394	6.41982e-07	6.19248	intergenic	Daidzin.Hainan2017	Glyma.14G138300(dist=145129),Glyma.14G138400(dist=45953)	Seed daidzein 4-1
14	26013214	4.73847e-07	6.32436	intergenic	Daidzin.Hainan2017	Glyma.14G138400(dist=9226),Glyma.14G138500(dist=18927)	Seed daidzein 4-1
14	31201504	6.38388e-07	6.19491	intergenic	Daidzin.Hainan2017	Glyma.14G146700(dist=41823),Glyma.14G146800(dist=44814)	Seed daidzein 4-1
14	33335028	1.56559e-08	7.80532	intergenic	Daidzin.Hainan2017	Glyma.14G153100(dist=40045),Glyma.14G153200(dist=23128)	Seed daidzein 4-1
14	34098384	3.5209e-07	6.45335	intergenic	Daidzin.Hainan2017	Glyma.14G156300(dist=10445),Glyma.14G156400(dist=50645)	Seed daidzein 4-1
14	35319504	2.6702e-08	7.57346	intergenic	Daidzin.Hainan2017	Glyma.14G158800(dist=101770),Glyma.14G158900(dist=28843)	Seed daidzein 4-1
14	37559102	1.63706e-07	6.78593	intergenic	Daidzin.Hainan2017	Glyma.14G160700(dist=100591),Glyma.14G160800(dist=235585)	Seed daidzein 4-1
14	37909815	3.31571e-08	7.47942	intergenic	Daidzin.Hainan2017	Glyma.14G160900(dist=80665),Glyma.14G161000(dist=6891)	Seed daidzein 4-1
14	37993493	8.10368e-09	8.09132	intergenic	Daidzin.Hainan2017	Glyma.14G161100(dist=37350),Glyma.14G161200(dist=129634)	Seed daidzein 4-1
14	38420782	1.44194e-07	6.84105	intergenic	Daidzin.Hainan2017	Glyma.14G161600(dist=135005),Glyma.14G161700(dist=61968)	Seed daidzein 4-1
14	41374119	4.288e-08	7.36774	intergenic	Daidzin.Hainan2017	Glyma.14G167200(dist=8721),Glyma.14G167300(dist=8393)	Seed daidzein 4-1
14	41440848	2.90414e-07	6.53698	intergenic	Daidzin.Hainan2017	Glyma.14G167300(dist=56381),Glyma.14G167400(dist=48914)	Seed daidzein 4-1
14	41498909	7.48568e-08	7.12577	intergenic	Daidzin.Hainan2017	Glyma.14G167400(dist=6710),Glyma.14G167500(dist=28384)	Seed daidzein 4-1
14	41500684	1.93687e-07	6.7129	intergenic	Daidzin.Hainan2017	Glyma.14G167400(dist=8485),Glyma.14G167500(dist=26609)	Seed daidzein 4-1
14	42078623	1.34104e-08	7.87256	intergenic	Daidzin.Hainan2017	Glyma.14G170100(dist=7441),Glyma.14G170200(dist=34757)	Seed daidzein 4-1
14	42290424	2.07743e-09	8.68247	intronic	Daidzin.Hainan2017	Glyma.14G170800	Seed daidzein 4-1	UniRef100_G7KA58 Clavesin n=1 Tax=Medicago truncatula RepID=G7KA58_MEDTR
14	44923827	1.47842e-08	7.8302	intergenic	Daidzin.Hainan2017	Glyma.14G185300(dist=9451),Glyma.14G185400(dist=6248)	Seed daidzein 4-1
15	3789893	4.90454e-07	6.3094	nonsynonymous SNV	Daidzin.Hainan2017	Glyma.15G047900:Glyma.15G047900.1:exon1:c.C119T:p.A40V,	Seed genistein 7-4
15	7166786	1.51233e-07	6.82035	intronic	Daidzin.Hainan2017	Glyma.15G092500		UniRef100_B9HYW5 PlCYC4 family protein n=2 Tax=eudicotyledons RepID=B9HYW5_POPTR
15	13726357	2.74045e-07	6.56218	intronic	Daidzin.Hainan2017	Glyma.15G161100	Seed genistein 7-4
15	14976120	3.99395e-07	6.3986	intergenic	Daidzin.Hainan2017	Glyma.15G168300(dist=7953),Glyma.15G168400(dist=23591)	Seed genistein 7-4
15	17055909	4.639e-07	6.33358	intergenic	Daidzin.Hainan2017	Glyma.15G178600(dist=13918),Glyma.15G178700(dist=18495)	Seed genistein 7-4
15	17066951	1.57201e-07	6.80354	intergenic	Daidzin.Hainan2017	Glyma.15G178600(dist=24960),Glyma.15G178700(dist=7453)	Seed genistein 7-4
15	17447666	4.17309e-07	6.37954	intergenic	Daidzin.Hainan2017	Glyma.15G180800(dist=14179),Glyma.15G180900(dist=2792)	Seed genistein 7-4
15	17996278	3.10934e-08	7.50733	intergenic	Daidzin.Hainan2017	Glyma.15G182800(dist=5411),Glyma.15G182900(dist=24507)	Seed genistein 7-4
15	18088963	7.72859e-11	10.1119	intergenic	Daidzin.Hainan2017	Glyma.15G183200(dist=13325),Glyma.15G183300(dist=108225)	Seed genistein 7-4
15	19233484	6.34687e-07	6.19744	intergenic	Daidzin.Hainan2017	Glyma.15G186600(dist=5797),Glyma.15G186700(dist=56574)	Seed genistein 7-4
15	19633760	8.82728e-07	6.05417	intergenic	Daidzin.Hainan2017	Glyma.15G188000(dist=26890),Glyma.15G188100(dist=4364)	Seed genistein 7-4
15	20855776	2.17604e-07	6.66233	intergenic	Daidzin.Hainan2017	Glyma.15G192000(dist=9284),Glyma.15G192100(dist=14821)	Seed genistein 7-4
15	20998973	1.74441e-09	8.75835	intergenic	Daidzin.Hainan2017	Glyma.15G192600(dist=8877),Glyma.15G192700(dist=30051)	Seed genistein 7-4
15	21769620	1.53638e-07	6.8135	intergenic	Daidzin.Hainan2017	Glyma.15G194600(dist=43690),Glyma.15G194700(dist=113153)	Seed genistein 7-4
15	21883217	5.91556e-07	6.228	nonsynonymous SNV	Daidzin.Hainan2017	Glyma.15G194700:Glyma.15G194700.1:exon1:c.A27C:p.K9N,	Seed genistein 7-4	UniRef100_I1LWK5 Structural maintence of chromosomes protein n=1 Tax=Glycine max RepID=I1LWK5_SOYBN
15	24148018	9.66843e-08	7.01464	intergenic	Daidzin.Hainan2017	Glyma.15G199800(dist=10581),Glyma.15G199900(dist=45122)	Seed genistein 7-4
15	24386489	9.13106e-07	6.03948	intergenic	Daidzin.Hainan2017	Glyma.15G200300(dist=30292),Glyma.15G200400(dist=69329)	Seed genistein 7-4
15	24452839	1.17567e-07	6.92972	intergenic	Daidzin.Hainan2017	Glyma.15G200300(dist=96642),Glyma.15G200400(dist=2979)	Seed genistein 7-4
15	24802305	3.11228e-07	6.50692	intergenic	Daidzin.Hainan2017	Glyma.15G201700(dist=13752),Glyma.15G201800(dist=23363)	Seed genistein 7-4
15	24811763	2.48506e-07	6.60466	intergenic	Daidzin.Hainan2017	Glyma.15G201700(dist=23210),Glyma.15G201800(dist=13905)	Seed genistein 7-4
15	26200691	7.53818e-07	6.12273	intergenic	Daidzin.Hainan2017	Glyma.15G203700(dist=33189),Glyma.15G203800(dist=11864)	Seed genistein 7-4
15	26284546	3.0789e-07	6.5116	intergenic	Daidzin.Hainan2017	Glyma.15G203800(dist=71599),Glyma.15G203900(dist=119491)	Seed genistein 7-4
15	26384117	2.85601e-08	7.54424	intergenic	Daidzin.Hainan2017	Glyma.15G203800(dist=171170),Glyma.15G203900(dist=19920)	Seed genistein 7-4
15	27733110	3.69362e-08	7.43255	intergenic	Daidzin.Hainan2017	Glyma.15G205500(dist=220826),Glyma.15G205600(dist=65797)	Seed genistein 7-4
15	27938199	1.17521e-10	9.92988	intergenic	Daidzin.Hainan2017	Glyma.15G205600(dist=129233),Glyma.15G205700(dist=99316)	Seed genistein 7-4
15	28705159	1.97508e-07	6.70442	intergenic	Daidzin.Hainan2017	Glyma.15G205900(dist=218146),Glyma.15G206000(dist=205220)	Seed genistein 7-4
15	29299732	3.58585e-08	7.44541	intergenic	Daidzin.Hainan2017	Glyma.15G206500(dist=43297),Glyma.15G206600(dist=26765)	Seed genistein 7-4
15	30967401	6.64307e-07	6.17763	intergenic	Daidzin.Hainan2017	Glyma.15G208700(dist=362672),Glyma.15G208900(dist=101744)	Seed genistein 7-4
15	31405573	8.82262e-09	8.0544	intergenic	Daidzin.Hainan2017	Glyma.15G209200(dist=14139),Glyma.15G209300(dist=56353)	Seed genistein 7-4
15	32585953	1.22218e-09	8.91286	intergenic	Daidzin.Hainan2017	Glyma.15G211200(dist=80424),Glyma.15G211300(dist=32520)	Seed genistein 7-4
15	32969004	3.91404e-07	6.40737	intergenic	Daidzin.Hainan2017	Glyma.15G212200(dist=7251),Glyma.15G212300(dist=129196)	Seed genistein 7-4
15	33138521	9.78376e-08	7.00949	intergenic	Daidzin.Hainan2017	Glyma.15G212400(dist=27125),Glyma.15G212500(dist=9523)	Seed genistein 7-4
15	34563629	5.5866e-07	6.25285	intergenic	Daidzin.Hainan2017	Glyma.15G214500(dist=40229),Glyma.15G214600(dist=265916)	Seed genistein 7-4
15	35229721	3.00701e-08	7.52187	intergenic	Daidzin.Hainan2017	Glyma.15G215300(dist=44578),Glyma.15G215400(dist=35130)	Seed genistein 7-4
15	35937217	6.9413e-07	6.15856	intergenic	Daidzin.Hainan2017	Glyma.15G217400(dist=6311),Glyma.15G217500(dist=364618)	Seed genistein 7-4
15	36459435	1.62314e-07	6.78964	intergenic	Daidzin.Hainan2017	Glyma.15G217600(dist=64687),Glyma.15G217700(dist=19673)	Seed genistein 7-4
15	37162049	8.44425e-09	8.07344	upstream	Daidzin.Hainan2017	Glyma.15G218700	Seed genistein 7-4	UniRef100_G7KEH9 WD repeat-containing protein n=2 Tax=Medicago truncatula RepID=G7KEH9_MEDTR
15	37970496	7.81941e-07	6.10683	intergenic	Daidzin.Hainan2017	Glyma.15G219200(dist=69475),Glyma.15G219300(dist=50612)	Seed genistein 7-4
15	38067835	8.97165e-08	7.04713	intergenic	Daidzin.Hainan2017	Glyma.15G219300(dist=33564),Glyma.15G219400(dist=85038)	Seed genistein 7-4
15	39373579	6.4476e-07	6.1906	intergenic	Daidzin.Hainan2017	Glyma.15G219800(dist=906280),Glyma.15G219900(dist=81700)	Seed genistein 7-4
15	39486909	5.84812e-08	7.23298	intergenic	Daidzin.Hainan2017	Glyma.15G219900(dist=28260),Glyma.15G220000(dist=105528)	Seed genistein 7-4
15	39611292	6.00661e-08	7.22137	intergenic	Daidzin.Hainan2017	Glyma.15G220000(dist=18320),Glyma.15G220100(dist=43339)	Seed genistein 7-4
15	39751133	5.14622e-08	7.28851	intergenic	Daidzin.Hainan2017	Glyma.15G220500(dist=60581),Glyma.15G220600(dist=11053)	Seed genistein 7-4
15	39789607	6.32355e-09	8.19904	intergenic	Daidzin.Hainan2017	Glyma.15G220600(dist=18444),Glyma.15G220800(dist=88668)	Seed genistein 7-4
15	40818745	6.30715e-08	7.20017	intergenic	Daidzin.Hainan2017	Glyma.15G224100(dist=16469),Glyma.15G224200(dist=8578)	Seed genistein 7-4
15	41200279	8.93528e-08	7.04889	intronic	Daidzin.Hainan2017	Glyma.15G224800	Seed genistein 7-4	UniRef100_G7JA48 DEAD-box ATP-dependent R helicase n=1 Tax=Medicago truncatula RepID=G7JA48_MEDTR
15	41238831	7.52199e-08	7.12367	intergenic	Daidzin.Hainan2017	Glyma.15G224900(dist=17070),Glyma.15G225000(dist=90865)	Seed genistein 7-4
15	41642912	6.87996e-08	7.16241	intergenic	Daidzin.Hainan2017	Glyma.15G226400(dist=17384),Glyma.15G226500(dist=18905)	Seed genistein 7-4
15	41934911	7.79646e-09	8.1081	intergenic	Daidzin.Hainan2017	Glyma.15G227100(dist=52992),Glyma.15G227300(dist=53679)	Seed genistein 7-4
15	42227508	1.1634e-07	6.93427	intergenic	Daidzin.Hainan2017	Glyma.15G228100(dist=27884),Glyma.15G228200(dist=81118)	Seed genistein 11-3
15	42929198	1.00417e-07	6.99819	intergenic	Daidzin.Hainan2017	Glyma.15G229000(dist=20736),Glyma.15G229100(dist=47796)	Seed genistein 11-3
15	43012340	1.89158e-07	6.72317	intergenic	Daidzin.Hainan2017	Glyma.15G229300(dist=19696),Glyma.15G229400(dist=25598)	Seed genistein 11-3
15	43591074	8.71389e-07	6.05979	intronic	Daidzin.Hainan2017	Glyma.15G231800	Seed genistein 11-3	UniRef100_V7ALJ4 Peptidyl-prolyl cis-trans isomerase n=1 Tax=Phaseolus vulgaris RepID=V7ALJ4_PHAVU
15	46387825	9.29492e-07	6.03175	intergenic	Daidzin.Hainan2017	Glyma.15G242600(dist=39721),Glyma.15G242700(dist=10964)	Seed daidzein 8-7
15	46559301	1.27061e-07	6.89599	nonsynonymous SNV	Daidzin.Hainan2017	Glyma.15G244300:Glyma.15G244300.1:exon4:c.G868A:p.G290S,	Seed daidzein 8-7	UniRef100_H1A987 Cytochrome P450 monooxygese n=1 Tax=Glycyrrhiza uralensis RepID=H1A987_GLYUR
16	3780559	1.18664e-08	7.92568	intergenic	Daidzin.Hainan2017	Glyma.16G040200(dist=6031),Glyma.16G040300(dist=7215)	Seed daidzein 2-7
16	3782265	6.25862e-07	6.20352	intergenic	Daidzin.Hainan2017	Glyma.16G040200(dist=7737),Glyma.16G040300(dist=5509)	Seed daidzein 2-7
16	3783170	2.16937e-07	6.66367	intergenic	Daidzin.Hainan2017	Glyma.16G040200(dist=8642),Glyma.16G040300(dist=4604)	Seed daidzein 2-7
16	3862754	7.60322e-07	6.119	intronic	Daidzin.Hainan2017	Glyma.16G041200	Seed daidzein 2-7	UniRef100_Q5F2M9 Glutamate dehydrogese n=1 Tax=Glycine max RepID=Q5F2M9_SOYBN
16	28246632	7.69663e-07	6.1137	intergenic	Daidzin.Hainan2017	Glyma.16G129500(dist=9497),Glyma.16G129600(dist=3816)	Seed daidzein 2-7
16	28738287	2.17995e-08	7.66155	intergenic	Daidzin.Hainan2017	Glyma.16G131700(dist=55850),Glyma.16G131800(dist=1307)	Seed daidzein 2-7
16	31028270	1.95481e-07	6.70889	intronic	Daidzin.Hainan2017	Glyma.16G149700	Seed daidzein 2-7	UniRef100_G7KYC9 INO80 complex subunit D n=1 Tax=Medicago truncatula RepID=G7KYC9_MEDTR
16	36847372	5.27519e-07	6.27776	upstream	Daidzin.Hainan2017	Glyma.16G209100	Seed daidzein 2-7
17	6657135	8.44333e-07	6.07349	intergenic	Daidzin.Hainan2017	Glyma.17G086200(dist=10497),Glyma.17G086300(dist=3626)	Seed glycitein 8-8
17	7720500	7.26613e-07	6.1387	UTR5	Daidzin.Hainan2017	Glyma.17G098000	Seed glycitein 8-8	UniRef100_A9PBR0 Ubiquitin-conjugating enzyme E2-17 kDa family protein n=15 Tax=Spermatophyta RepID=A9PBR0_POPTR
17	8586648	9.52867e-07	6.02097	intergenic	Daidzin.Hainan2017	Glyma.17G109500(dist=4046),Glyma.17G109600(dist=1117)
17	14044766	1.99102e-07	6.70092	intergenic	Daidzin.Hainan2017	Glyma.17G161400(dist=18860),Glyma.17G161500(dist=28580)	Seed glycitein 8-4
17	14709437	4.80875e-07	6.31797	intergenic	Daidzin.Hainan2017	Glyma.17G164300(dist=1567),Glyma.17G164400(dist=10258)	Seed glycitein 8-4
17	16388670	4.82772e-08	7.31626	intergenic	Daidzin.Hainan2017	Glyma.17G171300(dist=79356),Glyma.17G171400(dist=26804)	Seed glycitein 8-4
17	16483094	1.17407e-08	7.93031	synonymous SNV	Daidzin.Hainan2017	Glyma.17G171700:Glyma.17G171700.1:exon1:c.G24A:p.L8L,	Seed glycitein 8-4	UniRef100_D9ZIT1 C2H2L domain class transcription factor n=1 Tax=Malus domestica RepID=D9ZIT1_MALDO
17	16530380	4.11308e-07	6.38583	intergenic	Daidzin.Hainan2017	Glyma.17G171700(dist=46630),Glyma.17G171800(dist=70879)	Seed glycitein 8-4
17	16574923	7.11974e-08	7.14754	intergenic	Daidzin.Hainan2017	Glyma.17G171700(dist=91173),Glyma.17G171800(dist=26336)	Seed glycitein 8-4
17	17329126	2.70265e-07	6.56821	intergenic	Daidzin.Hainan2017	Glyma.17G172400(dist=5415),Glyma.17G172500(dist=290701)	Seed glycitein 8-4
17	17375970	1.24851e-08	7.90361	intergenic	Daidzin.Hainan2017	Glyma.17G172400(dist=52259),Glyma.17G172500(dist=243857)	Seed glycitein 8-4
17	17428960	1.41253e-07	6.85	intergenic	Daidzin.Hainan2017	Glyma.17G172400(dist=105249),Glyma.17G172500(dist=190867)	Seed glycitein 8-4
17	17692644	3.41459e-07	6.46666	nonsynonymous SNV	Daidzin.Hainan2017	Glyma.17G172800:Glyma.17G172800.1:exon3:c.G358A:p.A120T,	Seed glycitein 8-4	UniRef100_C0HI74 UDP-N-acetylglucosamine transferase subunit ALG14 n=2 Tax=Zea mays RepID=C0HI74_MAIZE
17	17844272	2.0535e-07	6.68751	intergenic	Daidzin.Hainan2017	Glyma.17G173000(dist=67469),Glyma.17G173100(dist=4720)	Seed glycitein 8-4
17	17899147	4.77371e-08	7.32114	intronic	Daidzin.Hainan2017	Glyma.17G173300	Seed glycitein 8-4	UniRef100_G7JZU4 Two-component response regulator-like protein n=1 Tax=Medicago truncatula RepID=G7JZU4_MEDTR
17	18049572	1.3166e-07	6.88055	intergenic	Daidzin.Hainan2017	Glyma.17G173800(dist=6576),Glyma.17G174000(dist=32156)	Seed glycitein 8-4
17	18166575	9.75777e-07	6.01065	intergenic	Daidzin.Hainan2017	Glyma.17G174400(dist=12678),Glyma.17G174500(dist=11257)	Seed glycitein 8-4
17	25095246	2.97756e-07	6.52614	intergenic	Daidzin.Hainan2017	Glyma.17G188700(dist=166334),Glyma.17G188800(dist=103821)	Seed glycitein 8-8
17	38836692	3.39553e-08	7.46909	intronic	Daidzin.Hainan2017	Glyma.17G233000	Seed genistein 10-5	UniRef100_B9IBN8 FF domain-containing family protein n=1 Tax=Populus trichocarpa RepID=B9IBN8_POPTR
17	40733957	3.4031e-07	6.46813	intergenic	Daidzin.Hainan2017	Glyma.17G253100(dist=17121),Glyma.17G253200(dist=6039)	Seed genistein 10-5
18	56306836	9.3534e-07	6.02903	upstream	Daidzin.Hainan2017	Glyma.18G282200	Seed genistein 8-5	UniRef100_G7KSX5 Serine carboxypeptidase-like protein n=1 Tax=Medicago truncatula RepID=G7KSX5_MEDTR
18	56556839	7.58091e-07	6.12028	synonymous SNV	Daidzin.Hainan2017	Glyma.18G284900:Glyma.18G284900.1:exon1:c.G240A:p.R80R,	Seed genistein 8-5	UniRef100_G7KUT0 Bcl-2-associated athanogene-like protein n=1 Tax=Medicago truncatula RepID=G7KUT0_MEDTR
18	56556883	5.92057e-07	6.22764	nonsynonymous SNV	Daidzin.Hainan2017	Glyma.18G284900:Glyma.18G284900.1:exon1:c.G196A:p.V66I,	Seed genistein 8-5	UniRef100_G7KUT0 Bcl-2-associated athanogene-like protein n=1 Tax=Medicago truncatula RepID=G7KUT0_MEDTR
18	56568949	6.90619e-08	7.16076	intergenic	Daidzin.Hainan2017	Glyma.18G285100(dist=3817),Glyma.18G285200(dist=1483)	Seed genistein 8-5
18	56568958	1.1589e-07	6.93595	intergenic	Daidzin.Hainan2017	Glyma.18G285100(dist=3826),Glyma.18G285200(dist=1474)	Seed genistein 8-5
18	56603807	9.58057e-07	6.01861	UTR3	Daidzin.Hainan2017	Glyma.18G285700	Seed genistein 8-5	UniRef100_G7KVN5 Plant-specific domain TIGR01589 family protein n=1 Tax=Medicago truncatula RepID=G7KVN5_MEDTR
18	56608972	6.87251e-07	6.16288	intergenic	Daidzin.Hainan2017	Glyma.18G285700(dist=3734),Glyma.18G285800(dist=2488)	Seed genistein 8-5
18	56609591	3.79092e-07	6.42126	intergenic	Daidzin.Hainan2017	Glyma.18G285700(dist=4353),Glyma.18G285800(dist=1869)	Seed genistein 8-5
18	56610526	5.62518e-07	6.24986	downstream	Daidzin.Hainan2017	Glyma.18G285800	Seed genistein 8-5	UniRef100_G7J9I2 D(P)H-dependent 6'-deoxychalcone synthase n=1 Tax=Medicago truncatula RepID=G7J9I2_MEDTR
18	56613048	9.64611e-07	6.01565	upstream	Daidzin.Hainan2017	Glyma.18G285800	Seed genistein 8-5	UniRef100_G7J9I2 D(P)H-dependent 6'-deoxychalcone synthase n=1 Tax=Medicago truncatula RepID=G7J9I2_MEDTR
18	57007212	4.12509e-07	6.38457	downstream	Daidzin.Hainan2017	Glyma.18G291500	Seed genistein 8-5	UniRef100_Q9M4A9 Beta-1,3 glucase n=1 Tax=Pisum sativum RepID=Q9M4A9_PEA
19	2916512	3.20617e-07	6.49401	intergenic	Daidzin.Hainan2017	Glyma.19G024600(dist=6880),Glyma.19G024700(dist=83060)
20	62779	1.89299e-08	7.72285	intronic	Daidzin.Hainan2017	Glyma.20G000700		UniRef100_E5GCK6 Aquarius n=1 Tax=Cucumis melo subsp. melo RepID=E5GCK6_CUCME
20	1076124	3.29359e-07	6.48233	intergenic	Daidzin.Hainan2017	Glyma.20G012700(dist=5072),Glyma.20G012800(dist=5177)
20	2788760	3.45668e-07	6.46134	UTR5	Daidzin.Hainan2017	Glyma.20G025500	Seed daidzein 11-3	UniRef100_G7JHJ0 Ras GTPase-activating protein-binding protein n=1 Tax=Medicago truncatula RepID=G7JHJ0_MEDTR
20	23211048	2.87032e-08	7.54207	intergenic	Daidzin.Hainan2017	Glyma.20G065400(dist=17721),Glyma.20G065500(dist=39704)
20	47214670	5.99532e-07	6.22219	intergenic	Daidzin.Hainan2017	Glyma.20G240900(dist=3711),Glyma.20G241000(dist=8910)
1	3473137	6.6115e-10	9.1797	intergenic	Daidzin.Hainan2018	Glyma.01G033100(dist=1639),Glyma.01G033200(dist=14178)
1	3473142	2.43731e-13	12.6131	intergenic	Daidzin.Hainan2018	Glyma.01G033100(dist=1644),Glyma.01G033200(dist=14173)
1	3473243	2.78963e-17	16.5545	intergenic	Daidzin.Hainan2018	Glyma.01G033100(dist=1745),Glyma.01G033200(dist=14072)
1	4250339	6.77365e-07	6.16918	intergenic	Daidzin.Hainan2018	Glyma.01G039200(dist=7024),Glyma.01G039300(dist=6408)
1	16957158	1.25028e-07	6.90299	intergenic	Daidzin.Hainan2018	Glyma.01G075500(dist=47372),Glyma.01G075600(dist=67180)
1	29760254	2.97409e-10	9.52665	intergenic	Daidzin.Hainan2018	Glyma.01G095500(dist=22555),Glyma.01G095600(dist=116545)
2	20603548	3.19498e-07	6.49553	intergenic	Daidzin.Hainan2018	Glyma.02G161900(dist=57952),Glyma.02G162000(dist=67133)	Seed daidzein 7-3
3	39920759	4.6931e-07	6.32854	intergenic	Daidzin.Hainan2018	Glyma.03G187900(dist=15327),Glyma.03G188000(dist=10930)	Seed daidzein 4-4
4	7646627	6.38668e-07	6.19473	intergenic	Daidzin.Hainan2018	Glyma.04G088700(dist=12979),Glyma.04G088800(dist=17989)	Seed daidzein 8-5
4	40638628	5.11279e-08	7.29134	intergenic	Daidzin.Hainan2018	Glyma.04G163600(dist=42010),Glyma.04G163700(dist=67618)	Seed daidzein 6-1
4	40638828	1.91681e-21	20.7174	intergenic	Daidzin.Hainan2018	Glyma.04G163600(dist=42210),Glyma.04G163700(dist=67418)	Seed daidzein 6-1
4	40640712	1.11137e-14	13.9541	intergenic	Daidzin.Hainan2018	Glyma.04G163600(dist=44094),Glyma.04G163700(dist=65534)	Seed daidzein 6-1
4	41624795	3.14676e-07	6.50214	intergenic	Daidzin.Hainan2018	Glyma.04G165900(dist=29965),Glyma.04G166000(dist=4585)	Seed daidzein 6-1
5	12347513	9.73587e-07	6.01163	intergenic	Daidzin.Hainan2018	Glyma.05G081600(dist=117381),Glyma.05G081700(dist=204238)
5	41800800	7.9921e-07	6.09734	UTR3	Daidzin.Hainan2018	Glyma.05G243400	Seed daidzein 4-2	UniRef100_G7LD89 Eukaryotic peptide chain release factor GTP-binding subunit n=1 Tax=Medicago truncatula RepID=G7LD89_MEDTR
5	41809699	3.29368e-07	6.48232	upstream	Daidzin.Hainan2018	Glyma.05G243400	Seed daidzein 4-2	UniRef100_G7LD89 Eukaryotic peptide chain release factor GTP-binding subunit n=1 Tax=Medicago truncatula RepID=G7LD89_MEDTR
5	41810462	8.52801e-07	6.06915	intergenic	Daidzin.Hainan2018	Glyma.05G243400(dist=1033),Glyma.05G243500(dist=3527)	Seed daidzein 4-2
5	41811455	8.06301e-07	6.0935	intergenic	Daidzin.Hainan2018	Glyma.05G243400(dist=2026),Glyma.05G243500(dist=2534)	Seed daidzein 4-2
5	41811475	1.57409e-07	6.80297	intergenic	Daidzin.Hainan2018	Glyma.05G243400(dist=2046),Glyma.05G243500(dist=2514)	Seed daidzein 4-2
5	41811587	2.42158e-07	6.6159	intergenic	Daidzin.Hainan2018	Glyma.05G243400(dist=2158),Glyma.05G243500(dist=2402)	Seed daidzein 4-2
5	41811588	3.16099e-07	6.50018	intergenic	Daidzin.Hainan2018	Glyma.05G243400(dist=2159),Glyma.05G243500(dist=2401)	Seed daidzein 4-2
5	41811629	6.62526e-07	6.1788	intergenic	Daidzin.Hainan2018	Glyma.05G243400(dist=2200),Glyma.05G243500(dist=2360)	Seed daidzein 4-2
5	41811693	2.35482e-07	6.62804	intergenic	Daidzin.Hainan2018	Glyma.05G243400(dist=2264),Glyma.05G243500(dist=2296)	Seed daidzein 4-2
5	41814069	6.49219e-07	6.18761	UTR5	Daidzin.Hainan2018	Glyma.05G243500	Seed daidzein 4-2	UniRef100_Q4JEZ6 Sialyltransferase-like n=1 Tax=Glycine max RepID=Q4JEZ6_SOYBN
5	41814164	7.88775e-07	6.10305	UTR5	Daidzin.Hainan2018	Glyma.05G243500	Seed daidzein 4-2	UniRef100_Q4JEZ6 Sialyltransferase-like n=1 Tax=Glycine max RepID=Q4JEZ6_SOYBN
5	41839310	6.33243e-07	6.19843	downstream	Daidzin.Hainan2018	Glyma.05G243800	Seed daidzein 4-2	UniRef100_Q39836 Guanine nucleotide-binding protein subunit beta-like protein n=1 Tax=Glycine max RepID=GBLP_SOYBN
5	41848330	9.95882e-08	7.00179	intergenic	Daidzin.Hainan2018	Glyma.05G243900(dist=2655),Glyma.05G244000(dist=1292)	Seed daidzein 4-2
5	41848400	6.98561e-07	6.1558	intergenic	Daidzin.Hainan2018	Glyma.05G243900(dist=2725),Glyma.05G244000(dist=1222)	Seed daidzein 4-2
5	41851270	8.75562e-07	6.05771	intergenic	Daidzin.Hainan2018	Glyma.05G244000(dist=1487),Glyma.05G244100(dist=1593)	Seed daidzein 4-2
5	41851865	1.65652e-07	6.7808	downstream	Daidzin.Hainan2018	Glyma.05G244100	Seed daidzein 4-2	UniRef100_E3NYP7 Mother of flowering locus T-like protein n=2 Tax=Glycine max RepID=E3NYP7_SOYBN
5	41851885	4.9645e-07	6.30412	downstream	Daidzin.Hainan2018	Glyma.05G244100	Seed daidzein 4-2	UniRef100_E3NYP7 Mother of flowering locus T-like protein n=2 Tax=Glycine max RepID=E3NYP7_SOYBN
5	41852208	1.64651e-10	9.78344	downstream	Daidzin.Hainan2018	Glyma.05G244100	Seed daidzein 4-2	UniRef100_E3NYP7 Mother of flowering locus T-like protein n=2 Tax=Glycine max RepID=E3NYP7_SOYBN
5	41853747	3.1208e-07	6.50573	intronic	Daidzin.Hainan2018	Glyma.05G244100	Seed daidzein 4-2	UniRef100_E3NYP7 Mother of flowering locus T-like protein n=2 Tax=Glycine max RepID=E3NYP7_SOYBN
5	41854786	3.03459e-07	6.5179	synonymous SNV	Daidzin.Hainan2018	Glyma.05G244100:Glyma.05G244100.1:exon1:c.C138T:p.S46S,	Seed daidzein 4-2	UniRef100_E3NYP7 Mother of flowering locus T-like protein n=2 Tax=Glycine max RepID=E3NYP7_SOYBN
5	41856726	6.99021e-09	8.15551	intergenic	Daidzin.Hainan2018	Glyma.05G244100(dist=1765),Glyma.05G244200(dist=7685)	Seed daidzein 4-2
5	41856733	9.07039e-09	8.04237	intergenic	Daidzin.Hainan2018	Glyma.05G244100(dist=1772),Glyma.05G244200(dist=7678)	Seed daidzein 4-2
5	41856739	1.13497e-08	7.94501	intergenic	Daidzin.Hainan2018	Glyma.05G244100(dist=1778),Glyma.05G244200(dist=7672)	Seed daidzein 4-2
5	41856774	1.0762e-07	6.96811	intergenic	Daidzin.Hainan2018	Glyma.05G244100(dist=1813),Glyma.05G244200(dist=7637)	Seed daidzein 4-2
5	41856783	4.90938e-08	7.30897	intergenic	Daidzin.Hainan2018	Glyma.05G244100(dist=1822),Glyma.05G244200(dist=7628)	Seed daidzein 4-2
5	41856789	7.41091e-08	7.13013	intergenic	Daidzin.Hainan2018	Glyma.05G244100(dist=1828),Glyma.05G244200(dist=7622)	Seed daidzein 4-2
5	41856792	1.11133e-07	6.95416	intergenic	Daidzin.Hainan2018	Glyma.05G244100(dist=1831),Glyma.05G244200(dist=7619)	Seed daidzein 4-2
5	41856871	1.9683e-07	6.70591	intergenic	Daidzin.Hainan2018	Glyma.05G244100(dist=1910),Glyma.05G244200(dist=7540)	Seed daidzein 4-2
5	41856918	7.79149e-07	6.10838	intergenic	Daidzin.Hainan2018	Glyma.05G244100(dist=1957),Glyma.05G244200(dist=7493)	Seed daidzein 4-2
5	41857996	9.82167e-07	6.00781	intergenic	Daidzin.Hainan2018	Glyma.05G244100(dist=3035),Glyma.05G244200(dist=6415)	Seed daidzein 4-2
5	41859809	9.13988e-08	7.03906	intergenic	Daidzin.Hainan2018	Glyma.05G244100(dist=4848),Glyma.05G244200(dist=4602)	Seed daidzein 4-2
5	41859842	2.57087e-07	6.58992	intergenic	Daidzin.Hainan2018	Glyma.05G244100(dist=4881),Glyma.05G244200(dist=4569)	Seed daidzein 4-2
5	41859884	7.99638e-07	6.09711	intergenic	Daidzin.Hainan2018	Glyma.05G244100(dist=4923),Glyma.05G244200(dist=4527)	Seed daidzein 4-2
5	41861133	2.28416e-07	6.64127	intergenic	Daidzin.Hainan2018	Glyma.05G244100(dist=6172),Glyma.05G244200(dist=3278)	Seed daidzein 4-2
5	41872449	3.4927e-07	6.45684	intergenic	Daidzin.Hainan2018	Glyma.05G244200(dist=5065),Glyma.05G244300(dist=3850)	Seed daidzein 4-2
5	41872721	9.11687e-07	6.04015	intergenic	Daidzin.Hainan2018	Glyma.05G244200(dist=5337),Glyma.05G244300(dist=3578)	Seed daidzein 4-2
5	41872802	3.79234e-07	6.42109	intergenic	Daidzin.Hainan2018	Glyma.05G244200(dist=5418),Glyma.05G244300(dist=3497)	Seed daidzein 4-2
5	41875307	2.7669e-07	6.55801	upstream	Daidzin.Hainan2018	Glyma.05G244300	Seed daidzein 4-2	UniRef100_G7LDB1 Pentatricopeptide repeat-containing protein n=2 Tax=Medicago truncatula RepID=G7LDB1_MEDTR
5	41875434	5.60472e-07	6.25145	upstream	Daidzin.Hainan2018	Glyma.05G244300	Seed daidzein 4-2	UniRef100_G7LDB1 Pentatricopeptide repeat-containing protein n=2 Tax=Medicago truncatula RepID=G7LDB1_MEDTR
5	41875595	6.32904e-07	6.19866	upstream	Daidzin.Hainan2018	Glyma.05G244300	Seed daidzein 4-2	UniRef100_G7LDB1 Pentatricopeptide repeat-containing protein n=2 Tax=Medicago truncatula RepID=G7LDB1_MEDTR
5	41877778	1.67811e-07	6.77518	synonymous SNV	Daidzin.Hainan2018	Glyma.05G244300:Glyma.05G244300.2:exon2:c.A1125G:p.T375T,Glyma.05G244300:Glyma.05G244300.1:exon1:c.A1221G:p.T407T,	Seed daidzein 4-2	UniRef100_G7LDB1 Pentatricopeptide repeat-containing protein n=2 Tax=Medicago truncatula RepID=G7LDB1_MEDTR
5	41878123	5.47924e-08	7.26128	intronic	Daidzin.Hainan2018	Glyma.05G244300	Seed daidzein 4-2	UniRef100_G7LDB1 Pentatricopeptide repeat-containing protein n=2 Tax=Medicago truncatula RepID=G7LDB1_MEDTR
5	41880746	9.80647e-09	8.00849	upstream;downstream	Daidzin.Hainan2018	Glyma.05G244400;Glyma.05G244300	Seed daidzein 4-2	UniRef100_G7LDB1 Pentatricopeptide repeat-containing protein n=2 Tax=Medicago truncatula RepID=G7LDB1_MEDTR
5	41883826	9.26492e-07	6.03316	upstream;downstream	Daidzin.Hainan2018	Glyma.05G244500;Glyma.05G244400,Glyma.05G244600	Seed daidzein 4-2
5	41895243	1.20893e-07	6.9176	upstream	Daidzin.Hainan2018	Glyma.05G244700	Seed daidzein 4-2	UniRef100_Q6ZXT1 Small GTPase n=1 Tax=Medicago sativa RepID=Q6ZXT1_MEDSA
5	41895319	8.5748e-07	6.06678	UTR5	Daidzin.Hainan2018	Glyma.05G244700	Seed daidzein 4-2	UniRef100_Q6ZXT1 Small GTPase n=1 Tax=Medicago sativa RepID=Q6ZXT1_MEDSA
5	41900274	2.16966e-07	6.66361	intronic	Daidzin.Hainan2018	Glyma.05G244800	Seed daidzein 4-2	UniRef100_G7LDC1 Golgin candidate n=2 Tax=Medicago truncatula RepID=G7LDC1_MEDTR
5	41906444	4.37179e-08	7.35934	downstream	Daidzin.Hainan2018	Glyma.05G244800	Seed daidzein 4-2	UniRef100_G7LDC1 Golgin candidate n=2 Tax=Medicago truncatula RepID=G7LDC1_MEDTR
5	41907140	9.73524e-07	6.01165	intergenic	Daidzin.Hainan2018	Glyma.05G244800(dist=1285),Glyma.05G244900(dist=1796)	Seed daidzein 4-2
5	41914074	4.37713e-07	6.35881	intronic	Daidzin.Hainan2018	Glyma.05G245000	Seed daidzein 4-2	UniRef100_Q9LM31 T10O22.15 n=1 Tax=Arabidopsis thalia RepID=Q9LM31_ARATH
5	41914171	9.11634e-07	6.04018	intronic	Daidzin.Hainan2018	Glyma.05G245000	Seed daidzein 4-2	UniRef100_Q9LM31 T10O22.15 n=1 Tax=Arabidopsis thalia RepID=Q9LM31_ARATH
5	41924343	5.76954e-07	6.23886	UTR5	Daidzin.Hainan2018	Glyma.05G245200	Seed daidzein 4-2	UniRef100_I1K5D1 Peptidyl-prolyl cis-trans isomerase n=1 Tax=Glycine max RepID=I1K5D1_SOYBN
5	41924379	2.6267e-07	6.58059	UTR5	Daidzin.Hainan2018	Glyma.05G245200	Seed daidzein 4-2	UniRef100_I1K5D1 Peptidyl-prolyl cis-trans isomerase n=1 Tax=Glycine max RepID=I1K5D1_SOYBN
5	41925233	9.31345e-08	7.03089	upstream;downstream	Daidzin.Hainan2018	Glyma.05G245200;Glyma.05G245300	Seed daidzein 4-2	UniRef100_I1K5D1 Peptidyl-prolyl cis-trans isomerase n=1 Tax=Glycine max RepID=I1K5D1_SOYBN
5	41925258	6.31495e-07	6.19963	upstream;downstream	Daidzin.Hainan2018	Glyma.05G245200;Glyma.05G245300	Seed daidzein 4-2	UniRef100_I1K5D1 Peptidyl-prolyl cis-trans isomerase n=1 Tax=Glycine max RepID=I1K5D1_SOYBN
5	41925437	7.85536e-07	6.10483	downstream	Daidzin.Hainan2018	Glyma.05G245300	Seed daidzein 4-2	UniRef100_Q1SMZ9 Protein kise n=1 Tax=Medicago truncatula RepID=Q1SMZ9_MEDTR
5	41926765	1.58779e-07	6.79921	synonymous SNV	Daidzin.Hainan2018	Glyma.05G245300:Glyma.05G245300.1:exon12:c.T2760C:p.Y920Y,Glyma.05G245300:Glyma.05G245300.7:exon11:c.T2157C:p.Y719Y,Glyma.05G245300:Glyma.05G245300.6:exon12:c.T2760C:p.Y920Y,Glyma.05G245300:Glyma.05G245300.8:exon11:c.T2691C:p.Y897Y,Glyma.05G245300:Glyma.05G245300.4:exon11:c.T2691C:p.Y897Y,Glyma.05G245300:Glyma.05G245300.5:exon12:c.T2226C:p.Y742Y,Glyma.05G245300:Glyma.05G245300.9:exon12:c.T2760C:p…	Seed daidzein 4-2	UniRef100_Q1SMZ9 Protein kise n=1 Tax=Medicago truncatula RepID=Q1SMZ9_MEDTR
5	41927727	7.58974e-07	6.11977	intronic	Daidzin.Hainan2018	Glyma.05G245300	Seed daidzein 4-2	UniRef100_Q1SMZ9 Protein kise n=1 Tax=Medicago truncatula RepID=Q1SMZ9_MEDTR
5	41934704	5.56262e-07	6.25472	UTR5	Daidzin.Hainan2018	Glyma.05G245300	Seed daidzein 4-2	UniRef100_Q1SMZ9 Protein kise n=1 Tax=Medicago truncatula RepID=Q1SMZ9_MEDTR
5	41940477	2.37225e-07	6.62484	upstream	Daidzin.Hainan2018	Glyma.05G245400	Seed daidzein 4-2	UniRef100_Q0GPJ3 BZIP transcription factor bZIP86 (Fragment) n=1 Tax=Glycine max RepID=Q0GPJ3_SOYBN
5	41940621	7.98862e-08	7.09753	UTR5	Daidzin.Hainan2018	Glyma.05G245400	Seed daidzein 4-2	UniRef100_Q0GPJ3 BZIP transcription factor bZIP86 (Fragment) n=1 Tax=Glycine max RepID=Q0GPJ3_SOYBN
5	41942947	4.2514e-07	6.37147	UTR3	Daidzin.Hainan2018	Glyma.05G245400	Seed daidzein 4-2	UniRef100_Q0GPJ3 BZIP transcription factor bZIP86 (Fragment) n=1 Tax=Glycine max RepID=Q0GPJ3_SOYBN
5	41949149	1.35338e-07	6.86858	upstream	Daidzin.Hainan2018	Glyma.05G245500	Seed daidzein 4-2	UniRef100_Q93YH8 HMG I/Y like protein n=1 Tax=Glycine max RepID=Q93YH8_SOYBN
5	41949153	9.81028e-08	7.00832	upstream	Daidzin.Hainan2018	Glyma.05G245500	Seed daidzein 4-2	UniRef100_Q93YH8 HMG I/Y like protein n=1 Tax=Glycine max RepID=Q93YH8_SOYBN
5	41951837	2.46132e-07	6.60883	intergenic	Daidzin.Hainan2018	Glyma.05G245500(dist=3297),Glyma.05G245600(dist=3071)	Seed daidzein 4-2
6	24231761	9.72999e-07	6.01189	intergenic	Daidzin.Hainan2018	Glyma.06G219000(dist=127286),Glyma.06G219100(dist=220000)	Seed daidzein 5-2
7	6325837	9.21691e-07	6.03541	intergenic	Daidzin.Hainan2018	Glyma.07G069700(dist=4711),Glyma.07G069800(dist=2997)	Seed daidzein 2-4
10	12504112	1.0208e-07	6.99106	intergenic	Daidzin.Hainan2018	Glyma.10G091400(dist=29167),Glyma.10G091500(dist=34846)
11	7077029	3.21913e-07	6.49226	nonsynonymous SNV	Daidzin.Hainan2018	Glyma.11G093300:Glyma.11G093300.1:exon4:c.C1075T:p.R359W,	Seed glycitein 9-3
11	12779464	6.41265e-07	6.19296	intergenic	Daidzin.Hainan2018	Glyma.11G155600(dist=15505),Glyma.11G155700(dist=2268)	Seed isoflavone 11-16
11	14152574	5.95544e-07	6.22509	intergenic	Daidzin.Hainan2018	Glyma.11G158300(dist=8091),Glyma.11G158400(dist=10797)	Seed isoflavone 11-16
12	7804646	4.12385e-07	6.3847	intergenic	Daidzin.Hainan2018	Glyma.12G094500(dist=2085),Glyma.12G094700(dist=19104)	Seed daidzein 7-4
12	15316255	6.25291e-08	7.20392	intergenic	Daidzin.Hainan2018	Glyma.12G133600(dist=29081),Glyma.12G133700(dist=62638)	Seed genistein 11-5
14	4888230	2.02451e-07	6.69368	intergenic	Daidzin.Hainan2018	Glyma.14G060300(dist=5169),Glyma.14G060400(dist=12994)
14	20236112	1.19543e-07	6.92248	intergenic	Daidzin.Hainan2018	Glyma.14G126500(dist=7765),Glyma.14G126700(dist=49641)	Seed daidzein 4-1
14	33825820	1.74811e-07	6.75743	intergenic	Daidzin.Hainan2018	Glyma.14G155400(dist=29008),Glyma.14G155500(dist=11333)	Seed daidzein 4-1
14	33886048	9.20235e-07	6.0361	intergenic	Daidzin.Hainan2018	Glyma.14G155700(dist=34555),Glyma.14G155900(dist=15445)	Seed daidzein 4-1
15	3519645	9.98123e-07	6.00082	intergenic	Daidzin.Hainan2018	Glyma.15G044300(dist=13406),Glyma.15G044400(dist=8174)	Seed genistein 7-4
15	3532612	3.26272e-07	6.48642	UTR3	Daidzin.Hainan2018	Glyma.15G044400	Seed genistein 7-4	UniRef100_G7IU38 Transcription factor APETALA2 n=1 Tax=Medicago truncatula RepID=G7IU38_MEDTR
15	3560119	3.79084e-07	6.42126	upstream	Daidzin.Hainan2018	Glyma.15G044600	Seed genistein 7-4	UniRef100_G7IU49 DDB1-and CUL4-associated factor n=1 Tax=Medicago truncatula RepID=G7IU49_MEDTR
15	3560424	2.06487e-07	6.68511	upstream	Daidzin.Hainan2018	Glyma.15G044600	Seed genistein 7-4	UniRef100_G7IU49 DDB1-and CUL4-associated factor n=1 Tax=Medicago truncatula RepID=G7IU49_MEDTR
15	3568707	4.22227e-07	6.37445	intronic	Daidzin.Hainan2018	Glyma.15G044700	Seed genistein 7-4	UniRef100_G7IU50 V-type proton ATPase 116 kDa subunit a isoform n=1 Tax=Medicago truncatula RepID=G7IU50_MEDTR
15	3569100	7.92307e-08	7.10111	intronic	Daidzin.Hainan2018	Glyma.15G044700	Seed genistein 7-4	UniRef100_G7IU50 V-type proton ATPase 116 kDa subunit a isoform n=1 Tax=Medicago truncatula RepID=G7IU50_MEDTR
15	3570276	2.36247e-07	6.62663	intronic	Daidzin.Hainan2018	Glyma.15G044700	Seed genistein 7-4	UniRef100_G7IU50 V-type proton ATPase 116 kDa subunit a isoform n=1 Tax=Medicago truncatula RepID=G7IU50_MEDTR
15	3570566	1.93445e-07	6.71344	intronic	Daidzin.Hainan2018	Glyma.15G044700	Seed genistein 7-4	UniRef100_G7IU50 V-type proton ATPase 116 kDa subunit a isoform n=1 Tax=Medicago truncatula RepID=G7IU50_MEDTR
15	3572152	6.23244e-07	6.20534	intronic	Daidzin.Hainan2018	Glyma.15G044700	Seed genistein 7-4	UniRef100_G7IU50 V-type proton ATPase 116 kDa subunit a isoform n=1 Tax=Medicago truncatula RepID=G7IU50_MEDTR
[truncated: 21,279 more rows]

## Sheet: Supplementary Table 3
Supplementary Table 3: Summary of significant SNPs and genes for individual and total isoflavone content
Trait		Anhui2017	Beijing2017	Hainan2017	Hainan2018	Beijing2018	Mean
Daidzin	SNP	342	1288	268	139	356	239
	QTL	288	787	227	128	112	91
	Gene	93	219	52	24	56	48
Glycitin	SNP	844	527	710	106	809	1064
	QTL	653	446	624	102	746	887
	Gene	79	110	118	20	115	150
Genistin	SNP	61	882	125	31	140	213
	QTL	34	486	102	24	71	63
	Gene	11	183	25	5	33	33
Malonyldaidzin	SNP	228	1041	274	153	177	390
	QTL	178	750	238	131	125	296
	Gene	48	205	67	30	78	74
Malonylglycitin	SNP	967	571	3886	575	411	875
	QTL	675	502	2883	552	360	706
	Gene	79	93	633	51	52	129
Malonylgenistin	SNP	226	956	134	58	59	326
	QTL	94	649	96	53	37	189
	Gene	35	204	29	7	18	85
Total Isoflavone	SNP	728	295	1020	953	28	802
	QTL	710	294	1012	944	11	790
	Gene	75	63	118	88	8	98

## Sheet: Supplementary Table 4
Supplementary Table 4: List of key enzymes and transcription factors identified at chromosome 11
Gene ID	Annotation
Glyma.11G106900	Early responsive to dehydration
Glyma.11G107200	ascorbate peroxidase 3
Glyma.11G107500	HEAT repeat ;HECT-domain (ubiquitin-transferase)
Glyma.11G107600	Beta-galactosidase 13
Glyma.11G107700	Rac-type small GTP-binding protein
Glyma.11G107800	Ubiquitin-conjugating enzyme E2
Glyma.11G107900	Probable arabinosyltransferase
Glyma.11G108000	Putative proline-rich receptor-like protein kinase
Glyma.11G108100	Basic-leucine zipper (bZIP) transcription factor
Glyma.11G108200	TOM1-like protein 2
Glyma.11G108300	cytochrome P450
Glyma.11G108400	Transcription factor MYB39
Glyma.11G108500	WEB family protein
Glyma.11G108600	-//-
Glyma.11G108700	-//-
Glyma.11G108800	Impaired sucrose induction 1-like protein
Glyma.11G108900	pfkB-like carbohydrate kinase family protein
Glyma.11G109000	Zinc finger protein

## Sheet: Supplementary table 5
Supplementary Table 5: List of key enzymes and transcription factors identified at chromosome 5
Gene ID	Annotations
Glyma.05G242700	chaperonin family protein
Glyma.05G242800	DEA(D/H)-box RNA helicase family protein
Glyma.05G242900	Protein O-linked-mannose beta-1,4-N-acetylglucosaminyltransferase
Glyma.05G243000	CDK-activating kinase
Glyma.05G243100	MATE efflux family protein
Glyma.05G243200	plastid movement impaired1
Glyma.05G243300	-//-
Glyma.05G243400	Translation elongation factor EF1A/initiation factor IF2gamma family protein
Glyma.05G243500	Glycosyltransferase family 29 (sialyltransferase) family protein
Glyma.05G243600	Pre-mRNA-splicing factor SPF27-like protein
Glyma.05G243700	Phosphatase 2C family protein
Glyma.05G243800	Guanine nucleotide-binding protein subunit beta-like protein
Glyma.05G243900	WD-40 repeat family protein
Glyma.05G244000	-//-
Glyma.05G244100	phosphatidylethanolamine-binding protein
Glyma.05G244200	Uncharacterized GPI-anchored protein
Glyma.05G244300	Tetratricopeptide repeat (TPR)-like superfamily protein
Glyma.05G244400	Pentatricopeptide repeat-containing protein
Glyma.05G244500	-//-
Glyma.05G244600	Serine/threonine protein kinase
Glyma.05G244700	Ras-related protein
Glyma.05G244800	Golgin candidate
Glyma.05G244900	-//-
Glyma.05G245000	Protein of unknown function
Glyma.05G245100	Eukaryotic translation initiation factor
Glyma.05G245200	Peptidyl-prolyl cis-trans isomerase
Glyma.05G245300	Tyrosine kinase family protein
Glyma.05G245400	BZIP transcription factor
Glyma.05G245500	winged-helix DNA-binding transcription factor family protein
Glyma.05G245600	Calcium binding protein
Glyma.05G245700	-//-
Glyma.05G245800	Thuamatin-like protein
Glyma.05G245900	WUSCHEL related homeobox 1
Glyma.05G246000	Pentatricopeptide repeat-containing protein
Glyma.05G246200	endoplasmic reticulum-adenine nucleotide transporter
Glyma.05G246300	Glutamyl-tRNA(Gln) amidotransferase
Glyma.05G246400	Pollen-specific C2 domain containing protein
Glyma.05G246500	S-adenosyl-L-methionine-dependent methyltransferases superfamily protein
Glyma.05G246600	Nucleic acid-binding, OB-fold-like protein
Glyma.05G246700	HCP-like superfamily protein
Glyma.05G246800	-//-
Glyma.05G246900	-//-
Glyma.05G247000	Leucine-rich repeat family protein
Glyma.05G247100	ABC transporter G family member
Glyma.05G247200	Thioredoxin-like protein
Glyma.05G247300	Atypical receptor-like kinase MARK
Glyma.05G247400	Nudix hydrolase
Glyma.05G247500	Outward rectifying potassium channel
Glyma.05G247600	zinc finger protein
Glyma.05G247700	-//-
Glyma.05G247800	Purple acid phosphatase
Glyma.05G247900	Purple acid phosphatase
Glyma.05G248000	-//-
Glyma.05G248100	Hydrolase family protein
Glyma.05G248300	Zinc finger family protein
Glyma.05G248400	-//-
Glyma.05G248500	Kinase family protein
Glyma.05G248600	D-cysteine desulfhydrase
Glyma.05G248700	-//-
Glyma.05G248800	Homeodomain protein
Glyma.05G248900	Rhodanese-like domain-containing protein
Glyma.05G249000	Small glutamine-rich tetratricopeptide repeat-containing protein
Glyma.05G249100	-//-
